# Supplementary material for: Genome-Wide Analysis of Seed Acid Detergent Lignin (ADL) and Hull Content in Rapeseed (Brassica napus L.)
Source: PLoS One. 2015 Dec 16;10(12):e0145045. doi: 10.1371/journal.pone.0145045 (PMC4684223; doi:10.1371/journal.pone.0145045)
Supplement: S1 Table — (XLSX) [file pone.0145045.s003.xlsx]

## Sheet: Sheet1
S1 Table Brassica napus accession information in this study.
Chip ID	Field ID	Name of accession	Q1	Q2	Seed color	2013 pro content(%)	2014 pro content(%)	2013 FAT content(%)	2014 FAT content(%)
B1	N1	Ganyou 5	1	0		27.3759	27.9754	41.0511	38.1505
B2	N2	Nonglin 42	0.99	0.01	black	22.5497	25.6746	39.986	36.7571
B3	N3	Kelina	0.999	0.001	black	17.3506	-	46.6074	-
B4	N4	Haiyou 6	0.874	0.126		25.5257	26.6427	39.3952	37.8316
B5	N5	Yan 81-2	0.875	0.125	yellow	21.1048	31.6157	46.2592	39.0297
B6	N6	28887	0.921	0.079		19.7905	25.3335	47.8598	43.6438
B7	N7	Qianyou 4	0.959	0.041		26.3514	28.1523	41.342	39.4577
B8	N8	Qianyou 331	1	0		25.666	28.9025	41.1433	40.0234
B9	N9	Enyou 73-1-2	0.92	0.08		25.8377	28.7524	41.1474	36.3462
B10	N10	Niuerduo	0.596	0.404	black	22.488	28.8968	43.0745	35.5846
B11	N11	880101	0.851	0.149	black	19.1699	26.2	43.3468	37.8361
B12	N12	SWU40	1	0		26.4543	27.055	39.6515	37.7839
B13	N13	SWU42	0.926	0.074	black	24.4036	23.8532	39.0023	39.0827
B14	N14	SWU43	0.938	0.062	black	19.2569	26.8399	44.2498	36.0553
B15	N15	SWU44	0.857	0.143		27.0266	28.0652	38.6664	37.1281
B16	N16	SWU45	1	0	yellow	30.2543	26.8553	36.7209	38.5571
B17	N17	SWU46	0.999	0.001		23.488	28.9527	39.7413	35.2132
B18	N18	SWU47	0.987	0.013	yellow	28.8205	27.6229	39.5547	41.0689
B19	N19	SWU48	0.947	0.053	yellow	24.4066	-	42.7248	-
B20	N20	SWU52	0.847	0.153	black	19.0372	-	44.3812	-
B21	N21	SWU53	0.654	0.346	yellow	25.1483	23.766	41.937	43.2325
B22	N22	SWU56	0.858	0.142	black	22.4332	28.8202	38.5324	32.0993
B23	N23	SWU59	0.803	0.197	black	22.5322	25.6191	40.3667	35.9644
B24	N24	SWU65	0.998	0.002	black	23.7435	30.2965	38.5278	32.2353
B25	N25	SWU82	0.905	0.095		23.161	28.5197	43.1438	34.5996
B26	N26	SWU83	0.902	0.098		22.68	27.0078	41.2627	39.0847
B27	N27	SWU92	0.937	0.063	yellow	20.5277	29.0245	46.5461	38.0876
B28	N28	SWU101	0.994	0.006	yellow	29.8579	30.4529	36.5833	35.5921
B29	N29	SWU106	1	0		27.8873	28.2846	34.9041	34.466
B30	N30	SWU108	0.889	0.111		20.7411	26.2971	44.7176	38.0326
B31	N31	Chuanyou 20	0.994	0.006		26.3044	29.1644	37.107	34.1172
B32	N32	Chuanyou 18	0.93	0.07	black	19.3166	21.3203	43.0206	38.4657
B33	N33	CY12NY-7	0.701	0.299	black	25.7919	24.9669	35.7537	35.7663
B34	N34	CY12Q95406	0.675	0.325		23.0012	25.9971	42.1667	40.2157
B35	N35	CY12Q8-7	0.791	0.209	yellow	22.9316	-	44.2178	-
B36	N36	CY12QSZ06	0.859	0.141	yellow	17.618	24.2999	48.6156	42.4055
B37	N37	CY12QCWH-1	0.876	0.124	black	23.5131	26.0841	40.7419	34.2746
B38	N38	CY12Q95108	0.887	0.113		26.5392	25.8585	40.3619	41.9736
B39	N39	CY12Q21535-N3	0.803	0.197		27.228	27.3762	38.5341	36.411
B40	N40	CY12PXW-4	0.844	0.156		19.4028	22.1734	45.0723	42.2426
B41	N41	CY12PXW-6	0.77	0.23		23.9036	26.9813	41.7968	36.7777
B42	N42	CY12PXW-9	0.884	0.116	black	16.5007	23.3069	45.9919	39.9799
B43	N43	CY13PXW-17	0.738	0.262	yellow	22.8356	28.5187	43.959	40.1761
B44	N44	CY14PXW-18	0.846	0.154	yellow	23.2966	25.0385	43.0362	41.12
B45	N45	CY15PXW-31	0.823	0.177	yellow	25.3056	31.7927	44.0541	36.9505
B46	N46	CY16PXW-35	0.595	0.405	yellow	25.6004	30.1019	43.3641	40.5677
B47	N47	CY17PXW-58	0.616	0.384		22.005	-	44.1641	-
B48	N48	CY18PXW-62	0.924	0.076	black	21.6741	24.1059	41.3706	39.7006
B49	N49	CY19PXW-65	0.591	0.409	black	21.8075	27.6657	40.7812	35.7683
B50	N50	CY20PXW-66	0.925	0.075	yellow	24.3606	30.7782	46.1527	38.9457
B51	N51	CY21PXW-84	0.973	0.027	black	-	30.7127	-	30.0885
B52	N52	CY12GJ-1	0.749	0.251		-	-	-	-
B53	N53	Wx1025	0.979	0.021		23.4352	27.3418	42.4747	39.2544
B54	N54	Wx10213	0.99	0.01		22.3963	22.9015	43.3317	44.2976
B55	N55	Wx10296	0.702	0.298	yellow	23.1793	23.4998	44.0298	45.5962
B56	N56	Wx10315	0.89	0.11	yellow	22.6281	25.8182	45.0381	41.5843
B57	N57	10-1043	0.963	0.037	black	23.142	25.0937	38.5041	36.5469
B58	N58	10-1047	0.915	0.085		-	32.1292	-	35.2896
B59	N59	10-1061	0.91	0.09	yellow	23.2674	26.4678	42.9073	43.1622
B60	N60	10-1070	0.728	0.272	yellow	20.6986	27.174	43.8304	38.7509
B61	N61	10-804	0.702	0.298		23.3541	27.1291	43.0774	36.3606
B62	N62	10-1358	0.713	0.287		24.7854	26.8881	42.0595	39.975
B63	N63	1472	0.639	0.361	black	22.4918	25.6424	41.5993	33.2494
B64	N64	Xiangyou 13	0.929	0.071	black	18.887	-	43.917	-
B65	N65	Xiangyou 15	0.922	0.078	black	19.0241	25.249	44.6516	36.8978
B66	N66	Xiangyou 11	0.921	0.079	yellow	22.0339	22.8501	43.0483	38.5569
B67	N67	740	0.923	0.077	yellow	18.8495	27.1222	49.3796	42.3594
B68	N68	631	0.793	0.207	yellow	18.851	24.5581	46.5574	39.8637
B69	N69	613	0.971	0.029		22.9342	23.7792	42.3507	39.5509
B70	N70	783	0.822	0.178	black	24.185	30.784	41.0896	33.408
B71	N71	782	0.736	0.264		20.1778	24.4088	44.0779	38.047
B72	N72	YB3	0.876	0.124	yellow	23.7505	27.0179	45.7808	42.5333
B73	N73	1360	1	0		23.4433	29.902	43.077	35.1394
B74	N74	563	0.978	0.022		21.6385	31.1555	43.146	34.7318
B75	N75	WX10329	0.907	0.093	black	23.1585	25.2113	44.8765	40.1899
B76	N76	Santana	0.937	0.063	black	24.6912	24.1717	39.5573	39.5012
B77	N77	1281	0.967	0.033		21.3466	24.9153	46.151	41.9684
B78	N78	509	0.701	0.299	black	24.5433	25.5312	39.9072	37.8532
B79	N79	1368	0.996	0.004	yellow	21.7486	27.325	44.9697	41.5976
B80	N80	1322	0.817	0.183	yellow	21.709	-	45.9542	-
B81	N81	1252	0.972	0.028		24.6449	24.2642	41.7688	43.6091
B82	N82	1321	0.999	0.001		19.0993	27.3988	46.082	40.3526
B83	N83	7022	0.69	0.31	yellow	20.3894	26.9834	43.817	38.5876
B84	N84	7094	0.73	0.27	yellow	28.5926	24.8867	40.924	42.868
B85	N85	7016	0.666	0.334	yellow	20.6272	-	45.3305	-
B86	N86	9F087	0.9	0.1		18.4425	26.2856	49.4398	43.3604
B87	N87	97096	0.947	0.053		25.9573	-	40.3792	-
B88	N88	97097	0.683	0.317	black	22.2579	26.051	40.6551	34.5274
B89	N89	7189	0.955	0.045	yellow	24.3813	30.9698	42.2485	34.221
B90	N90	7191	0.993	0.007		21.3926	-	43.6446	-
B91	N91	7037	0.641	0.359	yellow	25.2712	26.7602	39.7902	37.6738
B92	N92	RQ011	0.824	0.176	yellow	23.6877	29.8657	43.935	35.9978
B93	N93	RR009	0.663	0.337		24.2266	28.9207	43.2796	36.4939
B94	N94	RR002	0.625	0.375		25.3016	29.9468	43.2648	38.0966
B95	N95	97177	0.896	0.104	black	20.0327	30.9617	43.1639	33.5707
B96	N96	96021	0.434	0.566	black	20.0226	26.6722	44.6721	39.375
B97	N97	96063	0.672	0.328		20.3194	25.7642	43.0106	36.7894
B98	N98	1111	0.698	0.302		27.5463	26.1263	39.381	37.0306
B99	N99	1570	0.917	0.083	yellow	20.6999	-	49.0022	-
B100	N100	9bao22	0.786	0.214	black	23.0624	24.6499	38.1606	36.515
B101	N101	1188	0.934	0.066	yellow	21.4413	24.9264	44.7175	43.4215
B102	N102	2354	0.886	0.114	black	18.1389	26.1243	46.0741	38.0995
B103	N103	2359	0.78	0.22		20.5487	28.4016	44.067	34.9993
B104	N104	2365	0.634	0.366	yellow	23.0662	28.2372	42.9519	34.5599
B105	N105	93205	1	0	yellow	24.739	29.152	41.6624	39.3741
B106	N106	93210	0.536	0.464	black	23.5528	27.8011	40.6785	36.9333
B107	N108	Nca	0.999	0.001	black	19.3277	26.1193	43.5918	38.7838
B108	N109	Zhongshuang 4	0.86	0.14	yellow	22.4562	33.2085	44.0596	34.4927
B109	N110	Zhongshuang 9	1	0	yellow	26.236	30.9726	37.9298	48.6982
B110	N111	Zhongshuang 11	1	0		21.6083	32.6877	47.0113	41.1859
B111	N112	2011-6200	0.565	0.435	yellow	24.4596	25.7688	40.8565	40.6583
B112	N113	2011-6308	0.238	0.762		19.7112	29.7593	44.1429	35.1479
B113	N114	2011-7103	0.898	0.102		20.2218	24.6684	44.0025	40.5848
B114	N115	2012-11526	0.728	0.272		21.7182	26.8537	42.0823	36.9174
B115	N116	2012-3448	0.483	0.517		22.6324	27.6886	42.7554	38.3638
B116	N117	2012-3546	0.504	0.496	yellow	24.9978	-	42.7108	-
B117	N118	2012-4531	0.559	0.441	yellow	-	32.933	-	38.3811
B118	N119	2012-5086	0.818	0.182	black	-	26.2006	-	36.2588
B119	N120	2012-5113	0.649	0.351		23.6544	29.698	41.7185	34.5685
B120	N121	2012-8327	0.705	0.295		23.1344	25.1201	41.6162	40.7506
B121	N122	2012-8355	0.689	0.311		22.7359	25.9875	43.5028	39.7015
B122	N123	2012-8380	0.745	0.255	black	24.1262	26.7503	41.8118	33.8561
B123	N124	2012-8998	0.776	0.224	yellow	26.5537	28.3489	42.9894	40.296
B124	N125	2012-9323	0.588	0.412	yellow	-	26.8658	-	42.8987
B125	N126	2012-9354	0.671	0.329	yellow	23.0248	-	45.5263	-
B126	N127	2012-9380	0.591	0.409	yellow	-	31.1483	-	38.1523
B127	N128	2012-9478	0.531	0.469	yellow	24.5672	-	46.6273	-
B128	N129	2012-9542	0.709	0.291	yellow	24.6237	27.7799	43.1253	43.5557
B129	N130	2012-K8053	0.543	0.457		24.3043	31.3984	41.896	34.8476
B130	N131	R2	0.664	0.336	black	19.5321	25.8294	41.5112	35.1265
B131	N132	Xiwang 106	0.931	0.069		26.5266	23.0624	41.0235	39.4462
B132	N133	Yangguang 198	0.918	0.082		19.9986	29.3138	46.8239	38.3291
B133	N134	Yangguang 2009	0.949	0.051		24.0228	26.3829	41.2428	37.8556
B134	N135	Zhongshuang 10	0.823	0.177		23.9054	-	42.1634	-
B135	N136	Zhongshuang 12	0.906	0.094		22.5515	27.4253	40.9223	37.987
B136	N137	Zhongshuang 4Q	0.963	0.037		21.3447	26.0492	43.984	38.6395
B137	N138	Zhongshuang 6	0.918	0.082	black	18.0821	25.563	43.1643	36.0898
B138	N139	Zhongshuang 7	0.786	0.214	black	23.4728	-	40.9182	-
B139	N140	Zhongyou 589	0.898	0.102		-	-	-	-
B140	N141	Zhongyou 821Q	0.84	0.16	black	20.0541	35.1496	44.7274	30.0944
B141	N142	Huayou 2	0.997	0.003		23.3765	30.2049	44.3882	37.4249
B142	N143	Major	0.768	0.232	black	19.5263	26.2048	45.7573	-
B143	N144	Huashuang 2	0.813	0.187		26.5207	25.6888	36.5033	36.6015
B144	N145	Aurora	0.645	0.355		26.4141	-	40.5286	-
B145	N146	Huayou 13	1	0		24.2838	27.0623	43.1396	38.003
B146	N147	Rucabo	0.438	0.562		23.8026	25.2844	41.4245	38.5829
B147	N148	Huayou 3	1	0		24.6696	29.3696	39.4722	37.3801
B148	N149	Huayou 14	0.985	0.015		27.3319	29.5651	39.7948	35.0138
B149	N150	Ningyou 1	1	0		24.845	-	42.4902	-
B150	N151	Ceres	0.458	0.542		23.153	-	41.3214	-
B151	N152	11-9-700	1	0	black	-	27.2349	-	34.4838
B152	N153	11-9-701	0.825	0.175	yellow	25.6578	23.5726	42.4035	42.4404
B153	N154	11-9-702	1	0		22.2782	28.6686	44.7491	37.2112
B154	N155	11-9-703	0.877	0.123	black	20.5446	25.1263	43.28	38.6166
B155	N156	11-9-704	0.907	0.093		17.0171	23.6102	47.3962	40.9107
B156	N157	11-9-705	0.571	0.429		20.9361	27.4695	43.3481	34.1316
B157	N158	11-9-706	0.97	0.03		19.9407	-	45.9196	-
B158	N159	11-9-707	0.925	0.075		25.8603	22.6279	42.4029	42.3982
B159	N160	11-P63-5yu7	0.909	0.091		18.9462	25.4765	45.5113	39.1254
B160	N161	11-P63-8yu32	0.634	0.366		19.9203	-	43.3311	-
B161	N162	11-P63-3yu3	0.731	0.269	black	24.9699	27.9071	37.4558	34.0449
B162	N163	11-P67	0.768	0.232	black	18.6088	26.1946	42.8037	34.2233
B163	N164	09-P64-1	0.691	0.309	black	18.571	21.3919	45.2821	39.7444
B164	N165	10-chong 23	0.817	0.183		21.7877	28.0984	42.3371	36.9712
B165	N166	10-chong 24	0.752	0.248		20.7517	27.8792	45.0747	37.5812
B166	N167	10-chong 25	0.794	0.206	black	21.6817	27.6394	41.3085	34.4985
B167	N168	10-chong 29	0.756	0.244	black	18.8343	23.1179	44.1994	39.7476
B168	N169	10-chong 32	0.563	0.437	black	20.8107	24.0578	43.6858	38.8305
B169	N170	10-chong 33	0.78	0.22		-	26.5153	-	37.308
B170	N171	10-chong 34	0.862	0.138	yellow	19.8887	28.7587	49.5591	41.0119
B171	N172	10-jiangpeng 2	0.78	0.22	black	22.7674	28.056	40.4406	34.0414
B172	N173	10-jiangpeng 3	0.745	0.255	yellow	24.725	-	43.7282	-
B173	N174	11-yu7-103	0.749	0.251		25.0234	27.1191	40.6945	39.0942
B174	N175	11-yu7-117	0.9	0.1	black	20.8584	27.9686	41.0005	34.2955
B175	N176	11-yu7-125	0.907	0.093	black	24.6198	25.7717	38.8216	35.3458
B176	N177	11-P74-8 male	0.771	0.229	yellow	23.8181	28.1635	44.1245	38.3054
B177	N178	11-P74-13 male	0.95	0.05		23.9883	27.595	41.1344	36.5415
B178	N179	7-7766-74	0.856	0.144		18.8303	-	45.8452	-
B179	N180	P18male	0.889	0.111	yellow	-	26.6843	-	41.849
B180	N181	64peng-10	0.605	0.395	yellow	-	25.3469	-	39.6711
B181	N182	Shengguang 77	0.941	0.059		23.534	-	39.5898	-
B182	N183	Jiayu 17	0.779	0.221		-	26.8003	-	32.4674
B183	N184	Jiayu 25	0.683	0.317		25.5062	30.2294	43.1458	36.2964
B184	N185	Jiayu 16	0.733	0.267		18.3683	25.6699	46.484	39.8445
B185	N186	Jiayu 31	0.534	0.466		20.6928	29.9665	48.6142	38.9565
B186	N187	Huashuang 5	0.923	0.077	black	19.8771	22.5876	45.01	41.3014
B187	N188	Huashuang 4	0.914	0.086		18.0457	-	46.0071	-
B188	N189	Jia 972	0.913	0.087	black	20.6015	26.3745	42.6237	33.202
B189	N190	Huashuang 128	0.898	0.102	black	20.106	29.3646	42.2969	37.1994
B190	N191	Jia 904	0.726	0.274	black	22.2958	27.8694	42.0294	34.027
B191	N192	Jia 908	0.794	0.206	black	20.267	27.4603	41.6328	33.0614
B192	N193	Jia PF190	0.643	0.357	black	23.6382	26.85	39.4437	34.3731
B193	N194	Jia 915	0.87	0.13	black	28.1121	-	35.4586	-
B194	N195	Jia 922	0.829	0.171	black	25.7812	26.8617	37.4629	34.3206
B195	N196	Jia 951	0.755	0.245	black	24.8615	26.5415	36.8468	33.3234
B196	N197	Jia 917	0.713	0.287		24.046	33.7785	41.5268	31.0669
B197	N198	Jia 923	0.95	0.05	black	19.6682	29.9247	43.9633	37.6746
B198	N199	Jia 931	0.955	0.045		-	-	-	-
B199	N200	Jiayu 05	0.681	0.319	black	22.5833	25.7464	40.2796	37.6218
B200	N201	Jia 963	0.47	0.53		26.4885	-	40.2235	-
B201	N202	Huyou 17	0.887	0.113		23.5347	26.8211	42.7988	37.8013
B202	N203	Huyou 15	0.988	0.012	black	19.6614	-	43.4662	-
B203	N204	Huyou 12	0.487	0.513		22.3082	30.3667	42.535	35.8282
B204	N205	Ningyou 18	0.75	0.25		19.1229	31.0639	46.476	39.569
B205	N206	Ningyou 16	0.661	0.339		21.423	26.7617	41.7473	31.4851
B206	N207	Ningyou 14	0.684	0.316	black	25.3763	27.1534	38.0354	36.547
B207	N208	Ningyou 12	0.861	0.139		20.9663	23.6304	43.9097	38.3479
B208	N209	Shijiali	0.727	0.273	black	19.0816	28.9511	42.3533	34.686
B209	N210	Shilifeng	0.747	0.253	black	26.0294	29.2114	36.5084	32.4025
B210	N211	Yangyou 6	0.682	0.318	black	22.4675	27.1084	41.5225	33.5921
B211	N212	Yangyou 5	0.722	0.278	black	19.371	26.963	44.0384	33.3921
B212	N213	Zhenyou 3	0.719	0.281	black	20.9315	26.973	43.5516	35.9816
B213	N214	Hongyou 3	0.705	0.295		25.0449	26.749	39.4029	34.3358
B214	N215	Suyou 1	0.737	0.263		25.9126	-	39.0713	-
B215	N216	Zheyou 18	0.904	0.096	black	18.3771	25.7907	46.206	38.3117
B216	N217	Zheshuang 72	0.724	0.276	black	23.3334	25.7708	39.4739	38.224
B217	N218	Zheshuang 8	0.858	0.142	black	18.9388	24.9297	44.7176	38.2665
B218	N219	Zheyou 758	0.803	0.197		24.1048	25.8285	39.8658	35.1579
B219	N220	Huyou 14	0.805	0.195	black	18.9347	23.1297	42.8644	36.1067
B220	N221	Huyou 18	0.711	0.289	yellow	-	27.351	-	42.9569
B221	N222	Huyou 19	0.733	0.267	yellow	24.9959	26.343	42.769	41.7146
B222	N223	Zheyou 19	0.716	0.284		21.3639	26.9665	44.1159	41.3695
B223	N224	Zheyou 21	0.86	0.14	yellow	20.4605	25.0081	48.5834	44.0654
B224	N225	Zheshuang 6	0.833	0.167	black	20.9047	23.1592	44.8653	42.1063
B225	N226	Wanyou 15	0.821	0.179		21.0006	-	46.6303	-
B226	N227	Wanyou 16	0.575	0.425	black	22.0146	28.872	42.7832	35.1361
B227	N228	Wanyou 20	0.84	0.16	black	20.3169	-	44.5819	-
B228	N229	Wanyou 29	0.821	0.179	black	22.9018	26.0648	42.4825	37.3761
B236	N237	AGREV012	0.103	0.897		24.5105	28.3664	42.9752	35.9746
B237	N238	AGREV019	0.166	0.834		25.6718	-	41.3106	-
B238	N239	AGREV021	0.053	0.947	black	19.6572	27.9504	44.9571	38.2555
B239	N240	Topas	0.065	0.935		22.5318	27.4818	40.5782	38.4513
B240	N241	cyclon	0.167	0.833		24.1933	28.4372	42.6046	37.1568
B241	N242	Weijie	0.002	0.998		24.8059	28.9084	41.8092	34.3847
B242	N243	Sida	0	1		24.3825	26.6801	42.0158	36.3349
B243	N244	Zhizun	0.695	0.305	black	25.5777	-	39.358	-
B244	N245	Haishen	0	1		24.8399	27.085	35.6868	34.1602
B245	N246	D2	0.095	0.905	black	25.2734	28.5202	41.1491	35.3145
B246	N247	D3	0.051	0.949	black	23.2397	-	38.5775	-
B247	N248	Qu	0.154	0.846		-	-	-	-
B248	N249	11-985	0.001	0.999	yellow	20.1903	27.8467	48.3136	39.2425
B249	N250	11-504	0.535	0.465		24.7133	24.5735	39.0293	37.8088
B250	N251	11-997	0.064	0.936	yellow	26.3627	28.6454	41.8035	35.8634
B251	N252	11-540	0.008	0.992		22.8015	24.5421	44.0975	38.29
B252	N253	11-1184	0.549	0.451	yellow	25.2759	-	39.4638	-
B253	N254	10-758	0.001	0.999		-	-	-	-
B254	N255	10-1230	0.033	0.967	yellow	27.2366	28.4103	41.4789	34.3091
B255	N256	10-847	0.001	0.999	yellow	21.623	28.707	50.1503	40.6795
B256	N257	11-1124	0.007	0.993		23.1531	23.262	43.5674	38.0991
B257	N258	Shan 2A	0.79	0.21		25.4789	-	38.5374	-
B258	N259	Shan 2B	0.896	0.104	black	23.0003	-	37.9507	-
B259	N260	Ken C1	0.682	0.318	black	21.6157	-	43.3962	-
B260	N261	P113	0.731	0.269	yellow	17.4428	-	49.7614	-
B261	N262	P158	0.46	0.54		20.3598	26.0694	46.6868	43.3192
B262	N263	P310	0.679	0.321	yellow	22.5665	30.5066	46.25	38.5854
B263	N264	P312	0.365	0.635		21.0985	28.3866	46.1052	39.9494
B264	N265	P668	0.55	0.45	yellow	17.932	-	48.079	-
B265	N266	P685	0.67	0.33	yellow	21.5209	23.4625	47.3607	44.4038
B266	N267	A117	0.552	0.448		23.5103	30.7297	41.8279	35.6374
B268	N269	B250	0.658	0.342		24.683	26.2027	39.7506	36.0514
B269	N270	B265	0.652	0.348		26.3466	28.8182	38.0957	31.9502
B270	N271	A109	0.648	0.352		20.1138	29.849	44.5231	34.8868
B271	N272	B285	0.418	0.582	yellow	22.1335	32.065	46.0197	37.7805
B272	N273	C052	0.669	0.331		23.9858	31.6646	39.9944	33.7001
B273	N274	GY270	0.716	0.284		21.3729	26.5822	49.0963	44.6129
B274	N275	GY282	0.675	0.325	yellow	23.8518	27.3077	45.3267	45.9102
B275	N276	GY284	0.619	0.381	yellow	20.9516	23.9504	50.9191	48.9404
B276	N277	B262	0.61	0.39		24.1218	-	38.119	-
B277	N278	A82	0.607	0.393	yellow	23.3369	32.6155	39.2019	34.168
B278	N279	A98	0.576	0.424	yellow	24.7385	27.5368	39.9487	39.4293
B279	N280	B414	1	0	black	28.3973	27.0127	35.6557	36.9901
B280	N281	B308	0.367	0.633		26.6858	25.3668	28.7943	35.9869
B281	N282	A97	0.37	0.63		20.8124	26.9275	40.6565	32.9937
B282	N283	A148	0.837	0.163		22.3498	28.6805	43.4826	34.5562
B283	N284	B431	0.064	0.936	black	21.947	25.2486	41.7157	37.4709
B284	N285	08-P35	0.556	0.444		21.2541	-	43.3085	-
B285	N286	08-P36	0.326	0.674		19.8039	-	46.8136	-
B286	N287	09-P32	0.256	0.744		20.4053	27.9599	44.2782	38.677
B287	N288	09-P36	0.431	0.569		-	25.5971	-	38.9114
B288	N289	09-P37	0.566	0.434	black	-	26.8552	-	37.375
B289	N290	10-P10	0.574	0.426		-	27.5272	-	37.2983
B290	N291	10-P29	0.464	0.536	black	-	25.6952	-	36.8294
B291	N292	11-P30	0.736	0.264		-	28.0034	-	37.724
B292	N293	12-P24	0.389	0.611	yellow	-	28.2947	-	41.2123
B293	N294	12-P25	0.855	0.145	yellow	-	28.0639	-	37.5261
B295	N296	Not clear	0.163	0.837	black	-	27.1363	-	36.7456
B296	N297	03Ⅰ32B	0.219	0.781	black	-	28.84	-	36.2664
B297	N298	964	0.022	0.978	black	-	25.3629	-	37.6647
B298	N299	DDI	0.532	0.468	black	25.3446	28.2747	39.3573	32.0355
B299	N300	Gl302-1	0.23	0.77	black	25.1545	27.4562	39.3622	34.9494
B300	N301	Not clear	0.458	0.542	black	-	29.8787	-	30.0355
B301	N302	Longyou 2	0.126	0.874		-	-	-	-
B302	N303	03Ⅱ4B	0.002	0.998	black	-	27.2322	-	35.3313
B303	N304	03LF1	0.159	0.841	black	-	27.3926	-	35.5832
B304	N305	9852	0.251	0.749		-	26.5453	-	38.4024
B305	N306	9801C	0.002	0.998	black	-	25.1242	-	37.6482
B306	N307	986	0.172	0.828	black	-	25.7339	-	37.6435
B307	N308	876	0.006	0.994		-	27.3123	-	38.3686
B308	N309	Wu 164	0.046	0.954		-	25.9	-	38.0118
B309	N310	Longyou 4	0.028	0.972		-	-	-	-
B310	N311	9889	0.069	0.931		-	23.9797	-	39.8279
B311	N312	06H7	0.472	0.528	black	-	26.4917	-	36.7794
B312	N313	Tianyou 4	0.232	0.768		-	25.4147	-	38.9068
B313	M1	Hubei white flower	0.982	0.018	black	20.4637	28.13	45.7946	32.18
B314	M2	Nanchuan silique	0.929	0.071		21.7227	26.99	44.9364	39.41
B315	M3	IMC103	0.067	0.933	black	23.3331	27.6	39.9611	36.19
B316	M4	Oscar	0.57	0.43		22.7313	27.08	40.0464	35.82
B317	M5	Sophia	0.063	0.937	yellow	24.6798	25.13	38.5977	43.3
B318	M6	Campina	0	1	black	20.4857	29.08	42.293	37.36
B319	M7	Conny	0.003	0.997	black	24.0151	-	39.5794	-
B320	M8	Wesreo	0.167	0.833		20.9892	26.51	42.7017	36.81
B321	M9	Wase Chousen	0.864	0.136		21.2703	-	46.6341	-
B322	M10	Gogatsuna	0.702	0.298		24.1737	-	40.5897	-
B323	M11	Nakaee Chousen	0.689	0.311	black	20.8073	-	41.8689	-
B324	M12	Cat.No.117	0.938	0.062	black	27.2644	31.13	33.0315	30.79
B325	M13	90750	0.167	0.833	black	21.078	-	40.4724	-
B326	M14	Nonglin 43	0.804	0.196	black	22.2144	26.89	38.9606	35.14
B327	M15	Tibet rape	0.992	0.008	black	21.0207	23.23	44.7961	41.1
B328	M16	Youyan 2	0.713	0.287	black	21.5431	27.3	43.5365	36.67
B329	M17	Aijiazao	0.716	0.284	black	21.5772	29.06	43.2251	31.61
B330	M18	SWU41	0.69	0.31		22.9392	28.76	39.4917	44.67
B331	M19	SWU49	0.591	0.409	black	20.1664	22.76	45.3885	38.92
B332	M20	SWU54	0.696	0.304	yellow	22.4606	28.95	46.5245	40.01
B333	M21	SWU57	0.838	0.162	black	22.1855	25.91	41.2943	35.88
B334	M22	SWU60	0.543	0.457	black	21.71	28.09	39.365	31.76
B335	M23	SWU61	0.078	0.922		19.7755	27.17	44.9292	40.59
B336	M24	SWU62	0	1	black	22.8448	26.14	39.1022	36.99
B337	M25	SWU63	0.892	0.108		20.6143	29.63	42.5949	37.23
B338	M26	SWU64	0.717	0.283	black	24.2517	24.19	39.288	39.36
B339	M27	SWU66	0.702	0.298		18.7202	23.87	44.7544	48.08
B340	M28	SWU67	1	0		21.0028	29.98	42.0668	33.63
B341	M29	SWU68	0.946	0.054	black	21.0427	26.96	41.9513	36.34
B342	M30	SWU69	0.875	0.125		20.3151	25.91	44.6157	40.89
B343	M31	SWU70	0.912	0.088		20.071	26.28	42.9734	39.36
B344	M32	SWU71	0.575	0.425		19.9197	26.94	46.1404	38.77
B345	M33	SWU74	0.954	0.046	black	20.798	27.14	45.1111	37.48
B346	M34	SWU75	0.985	0.015	yellow	20.2227	25.08	46.7446	41.54
B347	M35	SWU76	0.907	0.093	black	21.5942	26.14	40.5447	38.84
B348	M36	SWU77	0.881	0.119	black	21.2492	29.03	42.0786	37.08
B349	M37	SWU80	0.883	0.117		21.1568	25.52	46.0407	37.52
B350	M38	SWU81	0.993	0.007	yellow	24.2329	-	40.7664	-
B351	M39	SWU84	0.978	0.022	yellow	20.6685	26.19	46.6132	41.6
B352	M40	SWU85	0.915	0.085		19.8175	29.41	43.5487	35.29
B353	M41	Not clear	0.878	0.122	yellow	23.2064	26.39	44.3919	43.51
B354	M42	SWU88	0.804	0.196		21.3488	25.71	39.7557	38.33
B355	M43	SWU89	0.87	0.13	black	20.8332	-	41.3353	-
B356	M44	SWU90	0.968	0.032		22.1746	28.86	43.4187	35.09
B357	M45	SWU93	0.963	0.037	yellow	19.7732	26.83	46.61	40.92
B358	M46	SWU94	0.912	0.088		18.7004	29.22	45.987	38.17
B359	M47	SWU95	0.603	0.397	black	23.5787	-	36.1379	-
B360	M48	SWU96	0.996	0.004		21.5398	30.53	43.9965	33.82
B361	M49	SWU99	0.808	0.192	yellow	23.492	26.46	45.3768	43.91
B362	M50	SWU100	1	0	black	19.6968	25.72	42.5067	36.5
B363	M51	SWU102	0.834	0.166	black	22.8713	25.75	40.3736	36.7
B364	M52	SWU103	0.941	0.059		21.3554	25.85	40.9936	38.84
B365	M53	SWU104	0.886	0.114		22.817	26.97	40.8876	34.53
B366	M54	SWU105	0.999	0.001		25.3625	31.6725	39.0116	32.0249
B367	M55	SWU107	0.863	0.137		21.6657	30.2891	40.7021	35.0472
B368	M56	SWU110	0.722	0.278	black	22.8854	-	40.7739	-
B369	M57	SWU111	0.991	0.009	black	23.7665	29.8381	41.7761	34.0674
B370	M58	SWU112	1	0	black	21.6952	29.4571	42.4766	34.3914
B371	M59	SWU113	0.994	0.006		20.7496	24.0484	42.7563	38.6577
B372	M60	SWU114	0.864	0.136	black	20.0542	23.1437	44.4421	37.7133
B373	M61	Zhongshuang 10	0.867	0.133	black	19.5021	23.1116	42.7235	39.5717
B374	M62	Zhongshuang 6	0.949	0.051	black	19.3613	22.2218	44.7326	40.3588
B375	M63	Zhongshuang 7	0.939	0.061	yellow	22.2128	25.2263	46.1541	42.8788
B376	M64	Zhongshuang 12	0.947	0.053		22.6713	27.9263	42.6882	38.9213
B377	M65	Zhongyou 589	0.838	0.162	black	21.4265	-	41.2629	-
B378	M66	Fuyou 4	0.619	0.381	black	19.5643	21.5496	45.2768	42.3381
B379	M67	Zhen 3736	0.809	0.191	black	21.2597	28.143	44.2593	33.8303
B380	M68	Zhen 2609	0.794	0.206	black	21.3933	22.5954	43.009	41.0637
B381	M69	HX0352	0.856	0.144	black	20.1623	26.8072	45.1589	38.005
B383	M71	Huyou 21	0.688	0.312		22.5972	25.2567	38.9777	40.4539
B384	M72	Zheshuang 3	0.635	0.365	black	20.6693	27.9613	43.0243	35.464
B385	M73	Zheyou 21	0.837	0.163	black	-	24.6344	-	41.4905
B386	M74	Wanyou 20	0.731	0.269		-	28.3889	-	38.1374
B387	M75	Wanyou 12	0.823	0.177	black	24.291	23.939	37.8891	40.7627
B388	M76	Wanyou 7	0.687	0.313		22.2345	23.9869	40.1313	42.0175
B389	M77	Hongyou 3	0.806	0.194		22.4683	29.3131	44.3795	37.0076
B390	M78	Zhenyou 5	0.728	0.272	black	22.2012	-	42.8165	-
B391	M79	Yangyou 4	0.738	0.262	black	22.4032	26.5673	41.6568	39.982
B392	M80	Huyou 15	0.802	0.198	black	18.4875	24.7164	46.1515	39.1288
B393	M81	Huyou 16	0.677	0.323		21.9392	29.1978	44.9592	40.3466
B394	M82	Huyou 17	0.636	0.364	black	20.987	-	45.1085	-
B395	M83	Huyou 18	0.69	0.31	black	20.4947	-	43.3969	-
B396	M84	Zheshuang 72	0.912	0.088	black	19.9468	21.4673	44.8111	42.5958
B397	M85	Zheshuang 8	0.786	0.214	black	21.8135	25.7801	42.4984	38.2461
B398	M86	Zheyou 50	0.598	0.402	black	21.3735	26.801	41.1558	39.4506
B399	M87	Suyou 1	1	0		20.2611	23.9546	46.3581	44.9456
B400	M88	Zhongshuang 4	0.938	0.062		18.3145	25.7894	46.6434	41.2927
B401	M89	Zhongshuang 11	0.892	0.108		22.5646	23.8845	42.3815	44.7887
B402	M90	Yangguang 198	0.764	0.236	yellow	19.596	28.7049	47.0693	43.9504
B403	M91	Huahang 901	0.916	0.084	yellow	19.1912	25.0542	47.8504	42.6055
B404	M92	Yang J6711	0.781	0.219	black	18.8232	27.4197	44.1061	34.6841
B405	M93	Yan 6055	0.783	0.217	black	21.0809	23.8317	41.0891	39.319
B406	M94	Yangjian 8	0.728	0.272	black	20.7118	24.4564	41.9786	37.677
B407	M95	Xiwang 106	0.781	0.219	yellow	22.5211	31.7411	44.7037	37.0761
B408	M96	Zheyou 17	0.904	0.096	black	20.1189	23.5154	44.0639	40.1838
B409	M97	Zhongshuang 5	0.996	0.004		20.2332	25.4725	46.5313	41.9649
B410	M98	Zhongyou 821	0.941	0.059		20.693	26.097	44.2358	42.5199
B411	M99	Qinyou 1	0.669	0.331		23.6669	29.7225	41.001	35.9643
B412	M100	Weilong 88	0.61	0.39		24.0078	28.0478	35.6782	35.1701
B413	M101	Yanyou 2	0.687	0.313	black	18.8573	24.4164	43.479	39.7283
B414	M102	Qinyou 5	0.582	0.418		21.103	29.96	42.505	36.0568
B415	M103	Suyou 4	0.818	0.182	black	20.2188	25.3004	41.7882	37.3977
B416	M104	Fengyou 9	0.606	0.394		20.978	25.9343	42.8897	42.0058
B417	M105	G68—12	0.89	0.11	black	19.8919	26.7232	42.8783	35.0505
B418	M106	Monty	0.496	0.504		20.2587	32.3263	44.4377	35.2232
B419	M107	Oscar	0.587	0.413	black	19.9056	24.9505	43.8146	39.2777
B420	M108	Ningyou 12	0.836	0.164	black	19.3064	24.0716	44.1442	38.0087
B421	M109	Ningyou 14	0.801	0.199		19.0038	31.3553	42.4259	35.6173
B422	M110	Shilifeng	0.725	0.275	black	21.3035	-	41.0963	-
B423	M111	Ningyou 18	0.712	0.288	black	17.9289	-	45.7522	-
B424	M112	Ningyou 10	0.956	0.044	black	19.678	25.2397	48.5748	42.4834
B425	M113	Helios	0.738	0.262		18.3956	25.8585	47.2172	39.5201
B426	M114	Hector	0.587	0.413		29.3077	28.9101	33.4289	37.178
B427	M115	Mian 96—203（09）	1	0	black	22.5693	27.6917	39.8522	32.6591
B428	M116	Qing 662A	0.968	0.032	black	18.9185	26.0721	41.8011	38.462
B429	M117	699	0.762	0.238		20.8113	23.1054	46.2581	44.1625
B430	M118	C 2	0.758	0.242	black	22.2899	27.4813	41.7596	35.7121
B431	M119	Zhongshuang 2	0.743	0.257	black	18.292	-	44.0867	-
B432	M120	Zhongshuang 9	0.723	0.277		23.3193	30.144	38.4898	39.0973
B433	M121	WH-12	1	0	black	19.4919	27.6671	43.6889	35.2235
B434	M122	WH-15	0.397	0.603		23.9954	26.7179	39.1847	38.1863
B435	M123	WH-17	0.653	0.347	yellow	20.5697	26.7094	45.6998	39.1301
B436	M124	WH-19	0.863	0.137		20.7794	29.2227	43.8649	35.986
B437	M125	WH-20	0.952	0.048	yellow	24.5511	32.0204	42.6141	35.4964
B438	M126	WH-23	0.818	0.182		22.5482	28.2837	43.4227	37.4917
B439	M127	WH-24	0.727	0.273	yellow	22.8914	26.9775	42.3595	38.8319
B440	M128	WH-25	0.868	0.132		22.2147	23.2998	43.1814	42.6048
B441	M129	WH-26	0.957	0.043	black	20.4727	24.7297	41.9396	36.6909
B442	M130	WH-27	0.869	0.131	yellow	18.064	30.7483	47.0975	36.7219
B443	M131	WH-28	0.75	0.25	yellow	23.7674	24.8174	42.6197	43.2739
B444	M132	WH-29	0.689	0.311	black	19.3718	28.8315	42.0679	35.6278
B445	M133	WH-30	0.523	0.477	black	23.8597	27.5538	37.5247	33.3305
B446	M134	WH-31	1	0		19.6213	25.1681	43.0022	40.018
B447	M135	WH-33	0.947	0.053	black	19.9742	23.0246	42.4307	39.6155
B448	M136	WH-37	0.466	0.534	black	22.2042	25.1606	36.9223	37.519
B449	M137	WH-38	0.44	0.56	black	24.6185	-	36.0903	-
B450	M138	WH-41	0.334	0.666	yellow	22.7735	27.5564	44.9783	40.1225
B451	M139	WH-42	0.353	0.647	yellow	22.1165	28.0798	45.4095	37.9881
B452	M140	WH-43	0.474	0.526	yellow	19.9451	28.3609	45.9827	38.8109
B453	M141	WH-45	0.168	0.832	black	21.4846	29.48	42.5475	38.9261
B454	M142	WH-49	0.52	0.48		22.2458	27.6619	44.5167	38.986
B455	M143	WH-50	0.357	0.643	black	21.3882	-	42.4687	37.4845
B456	M144	WH-55	0.169	0.831	black	23.4719	27.1654	39.4397	37.3195
B457	M145	WH-56	0.039	0.961		23.1072	28.4189	42.872	40.9098
B458	M146	WH-57	0.51	0.49		24.8192	28.044	39.983	36.962
B459	M147	WH-58	0.58	0.42		21.3687	29.3159	42.6847	36.044
B460	M148	WH-59	0.684	0.316		20.1354	29.664	44.9033	37.5827
B461	M149	WH-60	0.264	0.736		20.468	31.2151	45.1946	36.7421
B462	M150	WH-61	0.389	0.611	black	23.8257	-	39.2246	-
B463	M151	WH-62	0.429	0.571	black	20.9483	-	44.5593	-
B464	M152	WH-63	0.65	0.35	black	20.4241	26.7745	43.0831	39.1339
B465	M153	WH-81	0.599	0.401	yellow	23.0141	28.8134	47.2653	42.8062
B466	M154	WH-83	0.637	0.363	yellow	21.5386	29.1952	51.197	40.7418
B467	M155	WH-85	0.511	0.489	black	25.462	30.2689	39.4187	32.7783
B468	M156	WH-88	0.686	0.314		20.6484	29.778	44.5383	40.2757
B469	M157	WH-93	0.166	0.834	yellow	23.2765	24.8434	44.2473	42.4539
B470	M158	WH-95	0.411	0.589	yellow	21.4547	-	47.1446	-
B471	M159	WH-100	0.341	0.659	yellow	20.9604	28.5952	45.3362	40.2523
B472	M160	WH-127	0.404	0.596		-	32.2106	-	32.7256
B473	M161	Yuyou 1	0.842	0.158		20.657	27.0802	43.5422	37.708
B474	M162	COBRA	0.371	0.629		24.3563	27.2743	37.1294	37.0552
B475	M163	NY7	1	0	black	22.8801	-	41.0687	-
B476	M164	Tapidor	0.371	0.629		25.2879	-	37.5734	-
B477	M165	Huayou 6	0.994	0.006	black	23.708	27.8019	40.5185	37.2084
B478	M166	Huayou 12	0.544	0.456		25.6973	-	36.3057	-
B479	M167	Cubs root	0.979	0.021	black	22.3532	24.5546	40.9361	42.2483
B480	M168	Huayou 10	1	0		23.6668	28.7501	43.4941	38.6544
B481	M169	Bienvenu	0.88	0.12	black	20.737	26.8472	42.2812	36.7996
B482	M170	Shengli rape	0.757	0.243		25.9385	30.5868	38.2002	35.5715
B483	M171	ERAKE	0.341	0.659		25.2347	29.4676	40.3009	36.729
B484	M172	Taisetsu	0.85	0.15		24.8012	-	39.4	-
B485	M173	Cresor	0.111	0.889	black	24.4241	28.7719	32.5695	40.1938
B486	M174	Daichousen	0.764	0.236		23.9289	32.0662	41.1857	34.7462
B487	M175	Comet	0.003	0.997	black	23.3207	26.2758	38.4612	36.2436
B488	M176	Niklas	0.195	0.805		22.7626	-	40.7537	-
B489	M177	Askari	0.484	0.516		30.6909	29.1947	28.9264	33.2049
B490	M178	Chuosenshu	0.692	0.308	black	21.0211	29.1716	44.8355	35.3708
B491	M179	WESBROOK	0.376	0.624	black	24.0397	-	38.8581	-
B492	M180	Suigenshu	0.626	0.374	black	22.4108	26.7257	40.8337	36.3718
B493	M181	Huayou 4	0.949	0.051	black	22.2637	28.0984	43.7631	35.4251
B494	M182	Shengli qinggeng	0.947	0.053	black	24.5691	28.1244	35.3176	35.2682
B495	M183	Mijiao	0.805	0.195	black	22.1321	27.3413	39.6742	34.9044
B496	M184	Aiji shengli	1	0	black	25.5487	26.0664	34.9897	37.7912
B497	M185	Caojing shengli	0.916	0.084		23.8367	27.2704	39.3837	38.0926
B498	M186	Huyou 3	1	0	black	22.9909	26.1888	40.9446	38.5695
B499	M187	Shaoyeqing	0.754	0.246	black	21.8626	24.4714	41.9921	35.9692
B500	M188	A Milk yellow flower	0.572	0.428		23.8979	28.8366	39.6954	35.1082
B501	M189	Hujizao	1	0		22.4373	31.8772	42.6976	35.4777
B502	M190	Caoyou 2	1	0	black	22.8272	-	40.9745	-
B503	M191	Huyou 16	0.661	0.339	black	24.799	30.0252	36.9886	33.4202
B504	M192	Fengding 240	0.811	0.189		23.8421	28.9066	43.6656	35.1887
B505	M193	All purple rape	0.327	0.673	black	20.8423	26.3477	40.7721	38.9586
B506	M194	Big head	1	0		21.3745	29.5847	44.2146	36.4152
B507	M195	Rongxuan	0.835	0.165		23.9126	-	40.4733	-
B508	M196	Ningyou 10	0.934	0.066		24.6783	28.7094	40.9538	37.866
B509	M197	Ningyou 8	0.59	0.41		22.9037	25.4675	40.3372	37.6092
B510	M198	Ningyou 6	0.611	0.389		24.8746	29.9646	43.433	36.9799
B511	M199	Duoyou 1	0.999	0.001	black	21.3635	27.1479	44.9461	38.1376
B512	M200	Haiyou 6	0.997	0.003	black	24.4098	27.4702	40.3028	39.1877
B513	M201	Haiyou 12	0.596	0.404		22.396	27.6543	40.2367	34.9368
B514	M202	Peixuan 170	0.922	0.078		22.5469	28.1692	41.3015	36.9627
B515	M203	Guangde 138	1	0	yellow	23.8397	33.2075	43.7719	34.2903
B516	M204	Guangde 8104	0.884	0.116	black	25.1001	28.9192	40.2485	35.5919
B517	M205	Dangyouzao 1	0.869	0.131		23.6901	29.0632	41.6345	37.8136
B518	M206	Guangde 761	0.983	0.017	black	21.6652	23.7618	43.9703	39.6659
B519	M207	Tongling mottled leaf	0.865	0.135	black	25.1847	26.8185	39.5056	35.7319
B520	M208	Chu 610	0.884	0.116		22.7183	24.5047	46.4947	42.1324
B521	M209	Chu 107	0.665	0.335	black	23.4274	25.5057	40.2274	34.4238
B522	M210	Su 84-6	0.852	0.148	yellow	25.1312	32.2072	43.4882	36.6294
B523	M211	Wanyou zao	0.795	0.205	black	21.3088	24.961	41.9009	39.4154
B524	M212	Chuyou 11	0.908	0.092		26.3752	27.7009	37.7072	38.6248
B525	M213	Chuyou 2	0.995	0.005	black	23.2243	31.7332	39.9231	32.5617
B526	M214	Jie 65-1	0.987	0.013	black	21.8222	28.1959	43.6654	32.806
B527	M215	Shenhuang 1	0.885	0.115	yellow	23.4162	26.7044	43.0954	39.3732
B528	M216	Zheyou 601	0.714	0.286	black	18.4616	24.1165	45.3978	38.3284
B529	M217	Three high	0.848	0.152		19.9642	28.0297	46.0111	39.7274
B530	M218	Zaofeng 1	0.973	0.027		21.1386	27.2148	45.7426	38.0359
