# Supplementary material for: Genome-Wide Analysis of Seed Acid Detergent Lignin (ADL) and Hull Content in Rapeseed (Brassica napus L.)
Source: PLoS One. 2015 Dec 16;10(12):e0145045. doi: 10.1371/journal.pone.0145045 (PMC4684223; doi:10.1371/journal.pone.0145045)
Supplement: S4 Table — (XLSX) [file pone.0145045.s006.xlsx]

## Sheet: Sheet1
S4 Table The sequence data of significant association SNPs for seed ADL content and HC
rs#	SNP	chrom	pos	TopGenomicSeq
18	[T/G]	A01	631967	TGATGCAAGAGAAGTGGCCGGCTCAGAAACAACATCAGCTGCATGGAAGCCGTTTGGTTC[A/C]GTATCCTCTAATCCCCAGTACTTTGCGGTTTTGACATCGTCTTCATACATTTGTCTTGAA
639	[T/C]	A01	14848523	CTACTGAGTTTGAAATCATCCATTGATCCATCAAACTCAATTCCATGGCGAGGAACAGATCTTTGCAACTGGGAAGGTGTCAAAGAATGCATTAACGGAACAAGAGTCTCAAAGCTTGTTCTTGAGAATCTGAACCTCACTGGCTCACTM[A/G]ACGAGAAGAGCTTGAACCAGTTAGACCAGCTTAGAGTCCTTAGTTTCAAAGGCAACTCTCTAAATGCCTCAGTCCCTAACCTCTCTGGTTTGGTCAACCTCAAGTCTCTTTTCCTCAACGACAACAACTTCTCCGGCGAGTTCCCTGART
702	[T/C]	A01	1290703	ACAGACAGTTGATATGRTACAAATCCAATCAAACGTATGTTMACCTTTGATCACTTGGGT[A/G]AAATCACGAGAAATGTCACAGAGAAAATGAAAAACACTCACACATTCAATGTCACATGCA
1114	[A/G]	A01	17717315	AGTAATCATGAAGCCTTGCCATTTATAGCATACAAATGAATGAATGCAATATGAGACTAACCCCTCCATGTTGCTGCAAACTGGACATGTTTTGGTTCCT[A/G]GTCATTGACACAAGTTTCTCAAGGTCAATGTCGAAGTTRCCAGTTGAAGCTGATGGAGTTGATGATGATGAYGCAAYCGCTGAAATCAMAAAAAARAAAG
1295	[T/C]	A01	1779847	CCAAAAAATCCGAAAARCCGATCCAAACCCAACTAGCTACCCAAACGCCCAGGCCTAATA[A/G]AAACCACTAAAATCTCTTGTGAAGACAGGACAAGCAAGTCAATTTACCTGACCACCTTTA
1703	[T/C]	A01	21360797	TCAAAATACGGTGTACCTGAAACGTTAGTTCATCGTAGCGACCAGGGGCGGTTTGGAGAGCACGGTAACCGCCATCTCGGAAACCCCATGTGCGTGCGAC[A/G]GTCAGACCGTGACTGGTCGCGTTTTGAAAGGCGTAGGTGATTTTAAACCTTGTGGCCGGATCGGTGGCTTCGTACGTGAGCCAGTAGGCATTGAATCCAT
2061	[T/G]	A01	4549945	GCCGGWCATTCTCAAMCAACTCTCYCAGGAAAAGTACCATCAGGYTCTMAACTAGGCCAAACTGCCCAGGTACAAGATTCGAGTTCAAASCTGCCACAGG[A/C]TCCATCCGACAGGTTAGAGAAACCAAAACTGCTAATATTCCCTGAAAATCTATGGTTCTTTATCATTTTRCTAGCAAAGGATACTGGASTAAATGTCTAA
3291	[T/G]	A02	14190975	TAGAAAGAACGATTAGCTTCACGTTTTTCTTCTGTTACTCTTACTTCATCTCGGTTCTCAAAACTTGAAGGTTAAGGCTTCGAAATCCCGTCTCTGTTTTTTTTTTGTTTTGGTTAGTTATTGTTTATGAGATTGAATTGTTTAGAAACA[A/C]AAATCGATTCACGTTTATGGTTTTAATTGTAGTTTGCGGTTGAGTTGATTGTGGGTTATATGTGCTATTTTGAGTTATATTTTGTTTTGGGATTGGGTTTGCATGTATTTTTGAATGCCTAGTAGACTAGTAAATGTGTGATGGTTATAT
3386	[A/G]	A02	18643024	TTTGGATTTCTGCACTTCTTAAGCGACACTTGGGCTTTGTTTTATTTGTTGTATTTTGCCACAAAGAAAAATAAATAAATGGATTGAATGAAACATAGATGTGGATCTAAGACCAACAAGACAAAGCCTCAACAAAACCAACAAGAAACA[A/G]ATAACATTTCTTATCCCCAATGTTTAAGCATCATACCAGCATGTCTCTACAATATATTCTGGCAATAGCTAACTGTAGTGTCTATGATGACAATAAGAAAGAAAGAAATCATACTAACAGGTTTGTGTCCTCTGCAATATATTCTGTAAA
3461	[A/G]	A02	19237258	GCTTTAGTTTTTCATGGAAAAACACACCATAAAGATGTATGGATTCTGGATATATGAGTGTGTTATCATATGTGTCCAAGGGGGAATGATTCTTAGAGTATGAGGAAGTGTTTGATGGCAAGATTAAGATGACGAGTGATTTTGCTTGCA[A/G]TATTGTTGGAATTGTATCTATAAAGCTTAGGACACATGATGATATAGTCTGCATATTGATTGAAGTCAGATATGTTCCATTGATGTCCACGAAACATCTCAGTTCGTCCCAGGTGGAGAATGTGGGGAATGGATTTTCAATGTCTACATG
4459	[A/C]	A02	2720503	ACGCCCTAGGGSAGAGGATCAGAACGGTGTCTCTAACCGAGGGAAGAGACCGGTTCTGGAGATTAAACCGGCAGTTCCCAGATCCTTACTCGGTAGCTACGTGTTGAAAGAGTTTGATGACAGTAGAGTCTCTCTAGGGAAGGTAGTTTC[A/C]TACAGCTCTGGGCTGTACAGAGTTGAGTATGAGGATGGTKGTTTTGAGGATTTGAAAACTTGCTATCTTCGGAAGTTGATTATTGGGGMTGGTTACTTTGATGATGAGTTGCGTTGTAGAAGAKGTAAACTCGATGATCTTGTAATGARC
4806	[T/G]	A02	5191828	TTGTTRTGTGAACATWATTAWTTATAARATAATATGCGACCCTTACCCGGAAAATTGGGT[A/C]AAAAATTTACGTATGATTGTATATGTCCATCATGGACCATCGATAATCTTATTMTGGTGA
5756	[T/C]	A03	14735140	ACAGGGATCAAGGACTTCTACGTTTAGGTTGTTGCTTGTGGTACAAGGRATAGCATTTATATTCTCGGACGCTGGAAGAAACCATTCACTTTCTACTGATGCTCTCTTGCTAATCGGATCAAGAATTGCGTTTCCATAATCTCCTAACCC[A/G]TTGGCGTTGAACACATTCCCTGTGTTTCCCATTTGTTGATATTGGCTATGATCCGGTACTGATATCAAGGGGTCAAGTTGGTTCAATCCCASACCACTAACCACGGGTGCAAAATGGAATGAAGAAGAGTCCATACCCATGGTGTTCCCC
6186	[A/G]	A03	19247585	CGTGTTAAGAAGTTTGCATTCATCGAGTGAACCAAGCCTAATGTCAAACGTCTTACAGGG[A/G]ACTTGGTTCACAAATGATTGATATCGCGATTGCTACAAAGAAAGCAAACGAGAAAAAAAT
6213	[A/C]	A03	19395238	ATGTCCAGCTTTACTCAACACCTCAAGCTCTGATACATAATACCCTTCGTTTTTTCCTCCCTTCATATCGATCTTTTTAATAACAATTTGTGTTCCGTTATCCAAAACCCCACGGAATAAACTCCCGGAGTGGCCATGTTTGATCAGATT[A/C]GCGTCATTGAACTCCTCTGTAGCTTGGAGAAGCTGCTCAAACGCAAACGCGTTCCCAAGACGCGACAGATCAAACGTCTGTGCTCCTCCTTTAGGTGGCTGTGAAGTTTCATTTAAATGTTTAGTAGGCCTATCACTGTTCCCTCTTCGA
7161	[T/G]	A03	27003050	CGTGGAGTGGGTCCATATATCATCATTACGGCATAAGACATTAACACGTTCCTTAAAACT[A/C]ACCCTTCATATTTTAACCTATTTACTCTATTGACCAGACCAGTTCCGATAATGCACACAC
7485	[T/G]	A03	3867261	AAAGCTCCCAAGTGGATAATAYTAATATGGGCCTTAATGRGCTTTTAATTGGCTTAAAGT[A/C]AAATGGGCTAGGGTTTCGTCTCCTCTTCTTGCTTGGTTCATCGTATAAGTCACWCTCMAC
7538	[T/C]	A03	4295003	ATTCCAAGAACCWGAGGAGTTTTTTTGTTCTTGCCGCTTCTAACGAATGAGCTTCGTGCC[A/G]GAGATGCTGGACGTCGCAGGTGATTGGTTTAAGAGAGATCTGCCGTCTTAAGCGAGGAAA
7944	[T/C]	A03	6987171	GTTTCGATATCAAATCTGAAAAATTCGATACGATACCATTACCACGAGAAGATATAGATAGACCTTTTCTGATAACTTATGTGGGACGGTTAGCTTTTGTTGATGACAAAAATCCTAGAAGAATGTTGATTTTGGAGGATGCAGAGAGAC[A/G]CAAGTGGTCAAGCCAAAACTTCCTTGCATGTTTACGTCACCGTGATGTGATTACTTCAGAATATTTGCATTTAGGAGGTTCCACCCATGCTGGTGAGCTTGTTTATCTAGCTCCCTATTTTAAAAAAAAWTCATATATTCTATTTTGTGA
8158	[A/G]	A03	8454031	AGTCATAATTACCTTACGAACGTTACGTTACTAGTCATATAAAACCAAATTGAGTCAGTC[A/G]ACGAAAGAAAAAAGACAATTTGAGTCAACAACTAAYTAATTTTTTTTTTTWACCKSGRGT
42759	[T/G]	A03	2605757	CCACTGTTAAGCTGATGAATTCTCTCAAAAGATACGTTGAGTGTTATAAAATCCATATGAATYTAGCCACCAGAGTGGCATAATACATATTCTTCTTGAG[A/C]CACATAAAATGGATCTCACTCATTCACCGAAGCCAGAAGTGTGACAAAGTTATCAGACCACCAGAAAATGTAGTCTTGTGTAGCACAAACTTATATACCA
8652	[A/G]	A04	13556758	AATATTATAAAAATGGATATTGGTTAGGAGCTTTGAAGTTTAGTGATTTGACTTTACCTG[A/G]TCATCGGATACTTCTGAGAGACAACTTTTTCCATTTCTATAGAAAATTTGAATGAAAAAC
9073	[A/C]	A04	16495266	AMAAAAAAAWAAAAGCAAAAGCTTTGTCTCTCAAAAGTTACCATGTATAACAACAAAACC[A/C]ATTGGTCATCATTAAAGCTTTCAATCTGAATCTGAATTAAATTAAAAACTGAAAAAAAAA
9151	[A/G]	A04	17159239	ATAGTTCCACAGGGTTGGCTACTAATAGCTCAGAGTCTGGTCCTCGGTTCACGATTATAACTCTCAAAGGACACGATATCTCCTCCTTAAGACGAGAACA[A/G]AAGCTGTCTTKATGTTTCGGGTCAGCTATCTTCTTCCCGTCMGTACCTCTCACAAACAAGTCMAGATTCCTATAGCCTTTRACCTTCGATGAGAATCTAC
9466	[A/G]	A04	1752487	TTCAGRAGGATCAATCAATACCGGTTTAATAGAAGAGATCGTGAAGGAAGGAATGAAAAT[A/G]AAGAAAAACATTTGATTAACTATGTAATTTGAGTGGAATTTTCGTTTTTACCTTTTCATT
10412	[T/C]	A05	8873192	CTAAAAAGACACATTAAACCACAAGACTTGATATTCTTGAATTTACTTAACACTTTTGAAAGTTAACACTTATGACGAAGACTTAAAGAAGACTTCTACGTTTAGCTAGAAACATTACTAAATATCAATGTTTGTAACTTCGTAATTATC[A/G]CCAATTAAGTTATTAATTCGGTTCAGTAGTCCCAATATTTACTAATAAACATGAATTAGCAAGAAAATATTAAAAATTCATTTTAATTTTGGATAAATTTSAAGTTTAATAAAGATTTTTGTAGAAGACTTCTTTGGAGGTCATCCACAG
10540	[A/G]	A05	10346549	GGGTCTATTGCAGGTGCAGACTCAACAATTCCAGAAAGTCCCTTTCATGTGTCTCTTGAC[A/G]CTGACTCAGGATCGTCCTTAATGTCTGAGACATCCTTCAGTAGCTTCCCATCAGTGAGGA
10542	[T/C]	A05	10352600	GAGATGGTGGTTTCACGTTCYGTATCCTTTCTCTATYTCGTGCCAGAACATARGTGTCTA[A/G]AGTTTCACTTCCTCCACTCTCTACTTCCTCATCATGCTCATGTTCGCTAGAGCTGGTGTC
11205	[A/G]	A05	15861727	ACACACACAAAAGAGGTAACGATCTGGAATGGAAAGTTTAAACTTCTAAATAAAATAAATTTGAATGTCAATCCATAAGGAGAAGCAACACGACAAATCG[A/G]CAAATCAGTGATCAGACAGTTACTAATCAAAACATTTCCTTTTAATTTACATGTTTCTTACTTCACTAGAGAACAAAGACAAGAGATTCATTGTATACAA
11282	[A/G]	A05	16983454	TATCCCATATATTACAATCTTTTTCACTTTGATTGAGATAGATTTGCAATATCTTTTGTA[A/G]WGGTTATTAGTTATTACTTTATTATTTTATTTTATTTTTGWAACTAGGTTGTACTTTATT
11344	[A/G]	A05	17522685	GTCAGAAAAATGGAGCACCTGTGAACCTATGTCCACTACTTGTATAATGCGAATATGGCAGGTTGTTTTAATAAAACTCTACATGATGCTGTCAAATTGT[A/G]ATTCTATAAAGAATTTTTTTTATAACAAATACCTCAATGTAGATAAAATGCTCAGCTTTATCAATGAGAGAACGGTAAGCAGAATGGATACTCTCTTCAA
11682	[T/C]	A05	20222542	TTGCTCATTTGAGTCCTGAAGAAGACTCCTTTGGGGAAACARTCAGTACATTAAAATTCGCGCAAAGAGTTTCCACAGTCGAACTTGGTGTTGCTCGTGC[T/C]CACAAAGAAACTAGAGAGGTTATGCATCTCAAAGAGCAGGTTTGTAGACNAGTAACWAATATTTCATTTCCAGNTTGWGTATAGATTTTGTGAGCCAACA
11683	[T/C]	A05	20222599	ATATTCAACGCCTTTCTGTGGTGTCTATATTTCAGGAGGTCAAGCCAAAACACTGATGTTTGCTCATTTGAGTCCTGAAGAAGACTCCTTTGGGGAAACA[A/G]TCAGTACATTAAAATTCGCGCAAAGAGTTTCCACAGTCGAACTTGGTGTTGCTCGTGCRCACAAAGAAACTAGAGAGGTTATGCATCTCAAAGAGCAGGT
11689	[A/G]	A05	20252156	CCAATCATGGAAAGCACCAGTTAARCCCCTCTCAWAAACWYYRGACAAAGTKTCATYCAT[A/G]GTAGCAGGTACTATGTTCATCACCCAAACAGGATACGAGTCCATGGCTGAAGCAAATCCA
11690	[A/G]	A05	20253712	CTCGAGCTCTTCTCTTCTAGAGACGTTCAAGCTCAGCTGGTGCACGTAACTGACGTTGTG[A/G]CAAGGRAGGTACTCGTTGAACTTTRAGGGACACACRTTCATCCCAGTTTCGGGTATGACT
11697	[T/G]	A05	20293807	AACAGAAACARAGATACGTGTCGYGAAGCAAAATGTCGGATAAATTGACGTTWTCATTGT[A/C]TGTTGTTCACTTTTTCATAGACGTTTTGCAATTTTTGTTTTTGCTTTCTGTAAAGAATAA
11700	[A/C]	A05	20320965	CTGATACTTTTTTGTGTGAAAATGCTAAACTTTTGTCGTTAAATTCATGTAATCAATGTT[A/C]CAGGAAGATATGGGAAAATCTCCWTRGTGATCCTTTCTCTAATTTCCCCCACTGCAAATC
11728	[T/G]	A05	20529141	AAACAGAGTTTAGAAGAAAATATAATCTCTGAGAAGTAGTTGTGCATATTGTTGTTACAA[A/C]CACAAGTGGATAGGGAAGCATTGAAGATAATAGGGGCATTGAAGGAATCACTCTTGCAAA
12067	[T/C]	A05	3161340	ATGAATTGGCAAATCATATTAGCTAACTCAAATAAAAGGTTTAGTTGAGTCTCAAACTTA[A/G]TTAAAGCACATTAACAGCAACACCAACTCTACTCCATTCTCAATCACACTTACTTAATTC
12071	[A/G]	A05	3207113	AAAATTACCAGCCAGTCGTGACGACTAAATTATCAAAAGTTTCATTTAAGAGATTGGTGT[A/G]TGTTCTTTTATGAATAAAAAAACTTTCATTAAGAGATTGGTGTGTGTTCTTTTATGTATT
12234	[T/C]	A05	4373236	ATGATACTTCCTTAGAGCCTAGTGCAAGCCAAACTCTRTGCCAGAAATGCCACTGTTCSTTAAMYAGCATCTCAGAAAACGTCAGTGTTGAAGCAAATCA[A/G]GAATCAGTTGCAAGCTCGCATCTCACTCCCATTGTGAAGTCTAATAAAGAGACCAGCAARGARTCYTCYAAYTCTTGTGAGGTTATTGATAGCAGAGAAG
12423	[A/G]	A05	5768240	CTTATTTGGAAAAAWAAAATGMAGCGACGTTAGTGTTATCTATTATCCTCGGATTTGATTACTTGAATAAAACATAGACACAACCGAAAGTAAAATAGTT[A/G]ATTTTTTTCAATAAACTCCARGTGGGAGAGAGTTGATAATATCTTCAAACTTGAAAGAGGRATTTGACAATGACCTCAGGATATACAGAATTKGCATAAA
12473	[T/C]	A05	6205280	AAGGACCTGGAGAGGAAAAGCTAGATTAGTATGAAACTAAAAGAAGCCTGTTAGTGTAGA[A/G]AAAAACATACTGTAAACTGAGCAGAACAGACTCCATGGTAGATGCTTCCTCTAGTGCTTT
24229	[A/C]	A05	4808134	GGTTGTACCAATACCTGAGCAACGAGGAAGTTGTTTCTCTTGCCATGGAGAAGTTTCCAGATGGAGATCCTGCTCAACATGTTATACAGGAACTTCTAGT[A/C]CGTGCAGCCAAGAAAGCTGGTAAAACAAAACATCTTGTACCTTWWATAGTAACTGGTTTGCGGAGTTTGGTGATTAATGTTTTGTTAAAWAAAACAGGAA
12881	[T/C]	A06	14582267	TTCCTTAGTTGCATCTTTCTATTCTGAAAAAAGATCAGAGSCAGATGAATAGGATGAGGG[A/G]AAAGAAACCTGTAAGAACTCAGAGCCAGCAAGTTCCATTGCCCGATGAAAGGCTTCATCT
13160	[A/G]	A06	17448325	TCATTCATATGTTTCTTAAGGTATATATGTGTTCAAGACCAGGCCTGACCAAGAATGCAA[A/G]AAAAACAAGAAGTCTTCAAATATTAACAGCCAATCTGTCTAAACCTTGAGAGTTTTGAGT
13270	[A/G]	A06	18408096	CAAAGAAGACGAAGAAGAAGAAGAAGACGAAAATAAAAACAGCGAGAGAACATCATCTGAGTCAGAGGAAAAATCAAACCKAGAGACATTGCTTGCGATACAAGAAAAGTACGAGCTTTATTGTCCAAGCTGTAGCTCTTGTATCACCAG[A/G]AAAGTGATTCTTAGGAAAAAGGAACATGKGAAGCTCGTTGATTTGTATGCGGATCTGAAACCTTATGAATCAACCGACATTGAGGAGATTGAACCACCGGTTAAGCCGCATGCCCCTGAGACTCTTCTTGAAAATGATGATCAAGAATAK
13638	[T/G]	A06	20553941	GAACGTTGACGTAAATGGTGTCTCCTTTGTAAACCTTTAAAACTGGTCCAGGAAACTGAS[A/C]GTTAACGGTCAGAATCTTCTTCGTACTACACAATTTGTTATATGGAACTTCCTTAACCTG
14751	[T/C]	A06	6091946	CTGGAAATGAAGATTTTGAAGGTGAATATAGATCTGCGAAAAGAGTTAGGAAGGCTACAAGGAGATATATCGAAGAGATTTCAAAAGTTGATGATGAAAASCAGCAAAGTAAAGAGTCACCGATCCCTTCAAAAGATGAGAGGTCTATTA[A/G]CACCGTTTCTTCAGGAAGAAGAGTTGTTGTAACCAGGATGGTGTCTCTTGGTGGTTCCATAATTCAGGTTCCCTATGTTTCTCATGTGAGGAGAAGCCGTCCCAGGGAAAACATAATGGCTCTTGGGGTATGTCTCTTTGTTACTATAAG
14859	[T/G]	A06	7331461	ATTAGTTTATATGGTTTTGGAATTAGATTGTCCTTTTGTACAYAATGCTGTTATATGTCA[A/C]TCAACATTGATATTGACTGCATGGTTAAGCCTATTACTTCTTACCAAGAAACAGTKAACT
4506	[T/C]	A07	13217991	CGGATATGTGATAATCTCAGTCTGTAGTTTTCTTAACACCCAWATTTTCAAAACTATCAT[A/G]ATAAAGACTTTAAAATCACGAGATCAAAATTGTTTCATTTCAAGTATTATCCATGGTYTT
15053	[T/C]	A07	11385430	ATTATGTTAGAACTTAGAATGGGGATATTGGAAAGGGAATTATTTTTATTTTTAAAAGGT[A/G]GGTGGCTCCGTTTTGAGGGAAACGGGAGAGAGAAGCTGAAAATATCATCATTTTGCTTGG
15575	[A/C]	A07	15707272	TTTAACTAAAGAAACCGTATGTGAGATTTTAGAKTTGYGATYTCTCAYATTTGTTGCCCACTGCAAAATGCATGTTACACGCTATAATTGCATTTCCGAA[A/C]TGTTCGGATCAGTAGCGTACTTTTTTGGTTGGAACTCATGTAACTAAGTCGAACTTCTCTGATATATGAGTGTGGCGTGAAGCATTTRCCAGTTAACATT
15766	[T/C]	A07	16830449	ATTCTCAAACTTGTAGTTGTTCAAGTGAAACTGAAACTAAGAAGAAACTAAGGAAGCTTATAGACAGTAAGAATAAGCACCAACCAAACCAATACTTTGATATACTCTTGACTTTAGAGCTTGGTCTTTCTTTAACAAGTCTCATTGATC[A/G]ATCATTCTAGAGGAAGAAGATGGAACTCATGGGACATGAAGTCTTCACTAGGTCTGTAATACTTGTCTGGTGAGTACAAGAGTAGGTTAGAGACTTGGCTTGTGTATAGGCATGCAAACCTTTCGACCTGATTTAGGAAGAAAAGCGGGT
16427	[A/G]	A07	22517611	CAGTGACCCAACAGCCCAACTCCGTTGCTGATCCGTTGCACCACCATCGTCACAGCCTTGCNNAAGTTATAGCGTTACGTCCAAGGAAGTTCACGGATGCGTTCATGGAGACGCAGTTCAGATGTGAAGTGTGCGGCGAAAGATTTACAA[A/G]AGAAGAGGATCGAAATATTCACAGGAGTGGACACTACAATAATCCATTTAGGAGATAAAACTGATCGGAGAAGTGGAAATGCGAGTAATGCTATACGATGTTACAAATCTGTCTGCAAAAACTATCTCTAAGACTTTGTGATCCCATGAT
16541	[T/G]	A07	23418663	CACCGGCGGCGACATCAAGAAATCAGGAGAGCTMGGAAAAATGTTCGACATCCCCACAGATGGAACCAAGTCAAGAAAGTCCGGCCCAATCACCGGAGCCTCTTCCAGAAGCGGCCAGCAGCCCGGCCCGGGCGGGCCCAACGCAACCGG[A/C]CGCATGTCAGGCTCCTTAGCTTCCGCTGGTTCCAACTCCATGAAGAAAACAAACTCAGGACCTTTGTCTAAACACGGGGAGCCGTTAAAGAAATCTTCTGGTCCCCAATCCGGAAACTCCGGYCCCATCCCTATACTCCCGACCACAGGC
17083	[A/G]	A07	8478711	AATTGCTAAATCCTGAAATGGAAGTGTTGACATCCAACGTCCTAAAACGTTTAAAATAAA[A/G]GGGTTTAAAATGCATGTCCACCAATAATTGTAYATACTTTCAAGCAAAATAATTTTAAAW
17343	[A/G]	A07	9769088	GATGAGAGATACCCTTTCATAATGTAAGATCATCATCAAAGTACAAAAACTCTCAATATATATGTTTATAAAGAAAAAAAAWAGAGTTCAAAAGGTAATCAATCATGCGTCAAACCAACATCTCAGAGTCAAGAGGTTCAGGTTGGTGCA[A/G]AACAAGACGAGCCGTTCTCTTTCTTACCTTGTGTTTACTTAATAGCAAATGACTTGTCCAAGAACCCATCAACCTTAGCTCTTTCCACGCAATATGAAAACTTCTCCGCMGCATCAGGGACATCCAAAGACAGATCCTCAAGMGACTCAC
19419	[T/C]	A07	4012454	ATTGAACTCCATGGTGTCCATATACGGAAGAAGGCAGATGGTGGCGAAGGCGAACSAAGTGTTAGATTACATGAAAGAGATGGGCTTCACACCAAGCATGGCGACGTACAATAGCCTTATGTATATGCATAGCCGRTCTGCAGATTTCGG[A/G]AAATCAGAGGAGATCTTGAGGGAAATACAAGCTAAAGGCATCAAACCAGATATCATATCGTACAACACAGTTATCTATGCGTATTGTAGGAATACTCGGATGAGAGATGCTTCTAGAATCTTCGCAGAGATGAGAGATTCAGGGATTGTT
26534	[T/G]	A07	15988008	ACAGTATCCCTCTGTCTGGAACCAAYCCACTGMTTGATCCTCCTCTATAGATCTCACGACCACTCTCAACTAAACCACTTTGRTCTAGCTTGGTGAGCAT[A/C]GCTTTTATGAACTTCTTCACCTTGGGACTCGCATCTTCACCAAACACATCGAAAAGGGTCGGTCTTATTTTCCCAATCTCGATGTTGTCTTTGCCAGTTT
17620	[T/C]	A08	8702202	GCCACTCCACATTYGTTCCRAGCAGACTCTTCAGCTGCCATGAAAGAAACACAAACATGGTCACCGTCATAAMCCAGTATGGTTACTGGTTAGTAGCCTCAAGCAAATATAAAGAYCAAAAAGCCAAACTTACAACTGGATGGGCTAACA[A/G]TTCCCCAAAGTTGTAAATATTCTCTCCCAGCAGAGCTGACAGCGACAGATCAAAAGCCAAGTCCTGCAAAAGATACAKAACKATCCCATCTCAGCACTCTGATTATGACATGATTATAGAATAATTAAAATGACTTACCAGTTTAAACGA
17631	[T/C]	A08	1000449	CCGTGTCATGTTTTCCRAGRAACTTAACATGTTTCGCATACCYGGAGCTGGAGGCCAARTCATTGGGTCATGGGATCTCTGCAAAGACCAGCACACRCCC[A/G]AGATTCTGGTGTTGCGATATCGTTACCTTCCCGAGCTGAGCGAAGCAGAACGTGAGGTTATGGATACCTGTTTCACCACCGAACACTTGGTGGAATCACA
17657	[T/C]	A08	10335312	AACACWTTAGTATATAACYTATCATGAMCAAGCAATCAMTACATGAGTTTTGTGTATCATCAGTACCWGTGTTTTCACCATTTTTCCTCACAACCCAGAT[A/G]AAACTTGTGTCAGAAGCTTCTAACCCTGCAGCTATCTCAATCAACTGCTCGTTCTTGATGTTAGCCACGCTCCCAAATGAAATGTAAACGACTGAATCTG
17790	[A/C]	A08	11518686	ACATGGCATTGAGGAATAGGAAGGTAAAGAACTTGTYWCATGTGAACATTGTCTGGATTCCTTCAGAGACATTGTAGAATCTTAMAATGAGATCAATCATTTGGCCATTCGTTTCTTATTACAGGCGGAGAGTGTGAAACAACCTGAGGA[A/C]TCGAAGGTGTTTTTGTCTGGAGATTCTGGACCAGAAGCAGYCATGGAGAAAAACACAGAAGCAGATGAGAKTCAAGATAACATGGAGGAGATTGTCATGGAGAAAAACACAGAAACAAATGAAATTCAAGAAACGGATGACGAGACTGTC
18184	[A/C]	A08	14679373	AARCAATTCGATCAAAAGTCTTTAACATTCACGCCCAAATCAGCGAGCAAGAGAAAAAAAAATGGAAGGATGGGATCCGAGCACCAAATCGACCCTAACG[A/C]GAATCCCTCTYCTGACGACAAAGGCGGGGCCAAGAGACGGCGAWGCATGGAAGCAGAGGCTTAAAGAAGAGTACAAATCTCTSATCGCATACACACAGAT
18241	[T/C]	A08	14922078	TTGTAAAGGCTTCAATATTTCAGACTCGATTCATTATTATTTTCTTACCAACCACTATTATTTTGTTAAATGACCAGAAACGGTTGGAGCGAGGAAGCCTTTGATTAAATGTATAAGTCTACTATATTTTCCCTGCAATCCACATGATAA[A/G]GGACAATGCTTAAGGGCGTGCAAACACAAGTATAAAAATACGGAAATCGGAACTTGCAAAAAAAYCCCACCGCCCCCACCAGGAATAAGATTCCTAAAAATGGCTTGCGATTGCCAATACATGGCCGTTGAATGCTCATGAAAATTATAA
18388	[T/C]	A08	16515378	TGTCTCTTGGCAATCTCTGAGATCCACCYCGGTTTGGRCCTGAGGGATCATTTTGACTTGGAACGTTGCCTTTGGCMACAAAATTCTGCTTGGCAGTTTG[A/G]CCTGTTGGTAAGTCACTCTGCAGACATATTGAGAGAACAACATCCACATTGGGTGTTGGGCCTGAAAARAAATTGAGAGGAGGKCGGTTAGTGGAAACTT
18390	[T/G]	A08	16530504	NNNNNNNNNNNNNNNNNNNNNNNNNNNNNNNNNNNNNNNNNNNNNNNNNNNNNNNNNNNNNNNNNNNNNNNNNNNNTCTCTAATCAAATAAAATTAATTT[A/C]AAAGTGCATGTAAGAGTACCTTGCACATGTTAGGAGGGCAACGAGAGCAACCATGGGAAGATTTGGTGAAGTCATGGTAAGGAGAGATTCTTAACCTTCC
18442	[T/C]	A08	17007108	AYYGGAGGTAGCTCATTGCCAAGAGTAACTCTACTTATAACCCCACCAAGCCCTTGCTGCTCCACAACCGCATTGATGACTTCTTGTGTCGCCCTATCCA[A/G]CTCATAAAGAGAGTTCGCTTCAGAGAATCTAGCAGACTGAGTCGCTATACTCGGCTGAAGAACTCTCACATCCTGAGTTTTAGAATCAACAGTCTTGGTC
18448	[A/C]	A08	17026237	GATTTGGAGAAGGTGTTTCTGGGTTTTACATGACTCCAAGAGAGAGATGAGCTTCTCTTC[A/C]AAAAGCCTCTTTGGTGATTTCGAAGCTAAAGCTACSGAAACACTCGCAATTTTCGATTAC
18859	[T/C]	A08	3694293	CAGCGCCAATTTGGTTGGTKAACTATGTTGCCACGCACTAAAACAGGTAAAGCTGTTGAATGCACATTCTCACGCATATGATTACTTACTTTACCCTCCTCTGAGTGAAGATTAAACTGTGGCTCAATGACATTCACCATGAAGTGACTA[A/G]TGCCTTCTTCATGAGATCCGCTGGTCTCAACTTTATCTTCATATAGATCAGTGTAAAAAGTTAATAATGTTCTTAGCGGAGTTACATTATATTTAGAAACTCCACCTCGTGAAAAAAAAATTGTGTAAGAAGAGAAAAATTCTGAAACAA
31887	[A/C]	A08	12901965	AGACACTGAGTCCAACAAGTTCTTCCACTGTCTTGTGGTACTTTAAAATAACTTTCWCTTGAGTACTTCTTTAGTGAACCATATCACTTTGACTCTGTTTATTATGTACTATTAGGATGGAACTTGGGGAACAATCAAAGGAAGTTGTAC[A/C]GTGGTTACCGATTTTGCAGATCTTTGTTACCATTCTTATCCACTTTACTTAAAGGAACTGCGAGAATCCCCTGCCTCAGATGAGCTTCAAACTCTTAGGTAAAGGGGCTCAATATTATAACATATAGTTTTACTTTTTGCTGATTTTTGT
50399	[T/G]	A08	7397046	CTACATACAGATGACTTACTAGTAAGTCTTCTACGCGAACAGATCTTGAAAAAAAATTCAAATTYGTACCTTAAACTAGGTGAGATGACTTYGTTTGCACACARGGTCTTCTCCAACCACCCAGRMCCTYAAACGAAAGCAACCGTAAGT[A/C]AAAACGAAAGAAATATGGCTCTGTCAACCATAGCCCATATTTTGAATCAAAAGCTTGAGTTTTTTGGATGAATATAGAGAGAAAGTGAAAGAAATGTTGTTTTTAGTTCATAACAATTGAAACAGAGAGAGTGTAAAGAGATTTACGTGC
17505	[T/G]	A09	19578645	ATACTTATTTTAGTCGTTTGAGATGTTTTTCATTCTTTTTWWAAAAAAWTCCCAAACTAA[A/C]AATGTTATAAGAAAGCCAAAAGGTTATTTTAACCAAGATGAACACATGATATTAAGAAGC
19431	[A/G]	A09	9093209	TCTACCACATTTTTCTCCCTTAAATGGGTGAAAGGGTAAACGGATTTGAAGCCACCTTTGTTGCTGGTGGTGGAATTCTAAAATATTTTTTAAGACAGTCTTCAAATTCAGAAGTCATTCTTTCAAGTACTACTCACGCTGCTAGCCCGG[A/G]TTTCCTCTCAGAGGCTAACTTTCGTGGTTGACATGATCATSGACGTAGGAACCAAAAATGAGGACTTGCTAGCACCAATTGGACATATGAAGAGACAAAAACCTAACGGCTGGATGTTTCGACCAACATAATGAGACAAATTNNNTGAGT
19856	[T/C]	A09	2180009	AAGTTCYAYTGTTTAGTCGATTTTTAATTATTTTGAAAACATGTTTTGATTATTTCGTTG[A/G]AACACAGAGTGATGAGTTAGCTGAGCTGGAGTGGTTGTCGAACTTCGTGGAGGACTCTTT
20236	[A/G]	A09	18562826	GTTCGGTATTAAAGGCTATATGTTCAGGTTTCAAGGAGAGAACCGAACCCGGGATCTGTCTAAGTGGAGGTTAAACCACTTCCCCTTGTAAACTGACCTG[A/G]CCATCTTCTGGTAACAGAATAATACTAAAGAAATATTATTTACACTTYTGAAAACAGATATAGAAACAAATGAATGTCTTGAAGCAAATGGAGGATGTTG
20500	[A/C]	A09	23646773	AACTGGTGTGGTGCCATCTGAAAACTCTAATGGTAGCGCCACTATGTAGAAGAAAGAGAC[A/C]AGTCAGATATTGGGACAAGACAGAGAAAAAAWAAACRRATTTCTCTTGKAATCAGGRGAA
20617	[A/G]	A09	24696779	GAGCTGAGAAACAATCCGTCTCTCAACCTCTCCGTTTGTCTTGTCTCTCTTCGGAGCAAT[A/G]GAATCAATCTCATCAATGAAWATAATCGAAGGCGCATTCTTCTCAGCTTCCTTAAACGCT
20718	[T/C]	A09	26082480	AAAACCACCGACAGGAGAAGGAGTGTAAAAATCGAAACTTTATTCATCGTTTCGCCGCTAACTTCTTCGAAATGTGCTGACTTTAGTTGCTGGAGAGCTTCATTTTCTGGGTAATCTCGAGCTGGAATCAGAAAGAAACAAAATTGATTA[A/G]AAAGGAGTAAGCTTTGTTGGTTTGAGATTTGGGTTAGAAGCAAACAACAAAGATCTTTAACACAACGGCTACATTTTCTACAGGGAAGTAAAAGACAAAACGACGTAGTTTCAGTGAGTTTTGACTTACTCTTTCCGGCGAAGGAGAATG
21157	[T/G]	A09	29882802	TCTTGTTTGCTTCCTCTCTCTTCCAATCATAGTTATACCTTTACAATGGAAAAGTCSATG[A/C]TGAGAAATTGAAAATTAGTTGAGCACTATCAGAGGTAGTAAGCATCAAAACAAGTTGTTA
21212	[A/G]	A09	30668239	AATCTTTCTTTATTTGGCCTGAGATGCATGCTGCTTATAATAGTTAGTTGCTTCCAGAGG[A/G]AACACATATTCAAACAGACAAGATTAGCTAYGACAGTTGCCTGGTAATATTTTTTATTTT
21223	[T/C]	A09	30752816	AACTGCAAGTCATGAAAGGCCAGGCCAGAAACAGAAAGTGCTCAAACTTGCCAAKTTACTTTRTTATATATTATATATCTAAATTTTGTGTTATTGAAAGATTGAACAAATGAACATGGCTCATTTAATCCCACCGCTCTCCTCCAACTT[A/G]GAAACCTTCAATTCTGCTAATTTTTGGCGGCTGGACAATGCTAAACAACTGATTATAGTGATGCTGGTATGATGATAATAATAATAATGTTATAGTGATCAGAGTATGACGATTATAGATGCTAGTTTCACAATGAGTTTTATTATTTRT
21312	[T/C]	A09	30983144	CTCGTCCTTTTTGAGCCTCTCGTTGACCTTGTTGTGTGTGCTCCACAGCCACAAGACGACRTCACGCGCCTTTTTAAACGGAGTTTTCACGCTGGTCAGT[A/G]AAAACAACACATAAAAGCTGTTAGATGAGAGAAAGGATGTGATAATATCCACCTTGGGGATGGATCTTTCTCTTTTTACCTTAAGCACATGTCGTGAAAA
21364	[A/G]	A09	31262997	TTGTTGTCTTCTCTGATGTTTCTTGCAGCTTGTKCGGKTTTATAGTGCTGCACATAATAATGTATGCTGCTAATATATACTACTGGAGGCGATATAAAGT[A/G]RACTATTCATTYATATTTGGGTTCAAGCAARGMACTGAACTTGGTTACAGACAAGTCCTGCTTGTGGGTTTCACCATTGGTGTCTTTGCATTGCTTTGTG
21477	[A/C]	A09	33029776	CTTGGAACRAACATTCATAGCGAATTTAAAACTCTTATTTAAAACTCTTAAAATAAAATAGCGAATTTGAGTAGCTTAGTCATTAACTTWGTGAGGTTAGGTTTGACCACAACCTAATCAAAAAATGGATTCAGTTTTGTTATCTGTTCA[A/C]AATTCATTTTAGCGTTTTTAATGTCTTCCCGACATAGATAAACACTAATCTCTCAATTTGTATCCTTTGATATGGTTGATAAGAWATGAAGAAAGGACAAAAGGTTTACAAGAAGGCTTATTTGTAATCTCTGAGTGTCCATGTATSTAC
21526	[T/C]	A09	33496928	AAATTAGTTTTAAAYACCAATRATATTCAAAATGATCATMTTCCTTTTAAGRAAGAAGTT[A/G]TTTCCCTAATCATTTTGTTACTGGGTAATGTGGCTCCATCGAAGCACGAACTCAGTTCAT
21777	[T/C]	A09	5969525	TCTATTAGATTTTACTTGCAATACTTAATTAGTTTGAACKKTATCATTTGYTATTATTTG[A/G]AATTTGAAAGTTATTGCGAATCTTTTGTACCTTCTTTTGGTTGATTAAACTGAAATAACA
21920	[A/C]	A09	8626920	GGCACTTCCAGTGCCAAGAGCCTGCTCAATTACTTCCACACCAACACGCATAATGGAATTAAAAGATCGTGCTARAACACGACCACTAACAGCAGCAAGCAGAAAGCGACCCTGTTATTCATCAAAGTGAGGTTTATCAGCCGGTAAGAA[A/C]ACTCTTTTTTAATAACCATGAATATCATGTCAGTTTTGTTGGTTAACTATATGCATCACACAGCTTGTYAGCTCTAATATATGCTACGAGAGAAGTTTAAATGCCAGCTAGATTAACCTAATAAGTAAATACTAATACTGTTCCAACGCT
8570	[A/G]	A10	4047120	CAGTTAACCATTTCCAAAGATCAGGGTTTTCCTGCACAGAGCCAAAACCACTATTATCAAAAAAAAAGTTATGTTCAAGAAAAGTATTTGAGGCCACTATGAATCACATCGTGTTTTCATCATCTGCTCTTAGCAAATCCATACTCTTGT[A/G]TATGTTCTCTACAATAATATTAATACAGGGAAATTATTTAACAATTGACAACATCATTTTGAGATTATAATAAGATCACGTAAGAAGTTACAGAAACTCCTATAACATGTTTCTCAAAATAATATGCAGCTACATATATGCACAAGAGAA
23199	[T/G]	A10	6685826	RAAAACTCCATTGGAAGTTAGCATTTAAAGTTGTACAAACTCAAGAAATGGAGTAGACTTATATGAGAAAGAAGCGGTCACGGGGTTTCTTTCTGAAGTGACTGAAACATAATGTAGATCTCTCTTTGAAACATGAAAAGGAGAAGCTAC[A/C]TAAAAACAGAGGAATGCTAAGGGTAAACAAGGAGGGTTCTTGGATGAAAGCTTACCGGGTCAGGAGTTGCATCATCGATGTGAACTTCTGACTGCTCACTGAATGAATGAGCAATCCCAAGTAACTCCATTGGCTTGTGGTTGATCTTGC
23615	[A/G]	A10	9082874	TTCTAAAACTCAAATAAATAAAATAAAAGGGAGTTTTAAAAAATAAAAAATAAAATAAAATCGAAAGAAATAGTGAAGACAAAGTGGGTTACGTTAGGACTTATACAAAGTGGGTTACGTTAGGACTTACTTCCGCATTGTGAATGAGGA[A/G]CAAGTGGACGGCCACAAGCAGAAGCAACATTGACGAGCTTTGGCATATCAATGGCGGATTCGATTTCCTTATTGATGATTTCGCAGACGCATTTCATCCCAATGATTCGGACAGCAGTGCAACAACCATCTAATGGTTTCGGAGGAGATG
23703	[T/G]	A10	9573408	ATATGGGCCGAGACCAAAAC[A/C]AAATGGGCCTATAACGAATTACAAGAAGCCCAATATTTACTCCTTTGGAATAACACGCCGGTTAAAGTTTGATCC
51207	[T/C]	A10	7797666	GGTTTTTTACGAAATTATTTTAGACCATTTTCGGTAAATTTYCGGGCGAAAACGTTCGTC[A/G]GAATAACCGGATGTTAGACATTATAAAGTAGTGTAACAACATGTCATAATCGGAGTTGAT
27489	[T/C]	C01	24257656	NNNNNNNCGAGTCACCATTGAGGCCGTGTGGTTGTTTGTCGCTTGTCCCTTGTTCCCTTATCTTCAGATCTGTTATGATATAGATCCATGTGAGGTGTTTCGAMCCTATTTTGTTCTGATGTTCTTTTATCATGTTTGTGGTTGAATTAA[A/G]ATTGGTTAGTTTTGTTTGCTATTAGGTTGATAGAACGCTCATACTGTTTAACAAGACATCGGACTGATTTGGTTGTTGTGAGAGATTGATTGATTGTTTCTTGATTGTTTGTTGTGATTGCTTGACATGATTGTATTGTCTGAGCTAAGT
31328	[T/C]	C01	10453111	TGGTGAGAGYGAAATTRAAGGGCAGGTCAATCAGTCTAATGATTCAAATGATGAAGAGAAAGACWACAACAGTGCTACAAAGACACAGTTAAAGAGGTAT[A/G]GTTCTAGATATATGATGTGCCCTGTATTGTATATTAAATTTTATCCTTTTAAATCTCTTATATTGTGTTAGCANNNACACATCCATGTAAATATAAAGTT
35374	[T/C]	C01	12655116	CTACAAAGCAAATTACATATYTACATNATATGATTCATATCGTTTTCAAATGGAATTTTAACACTGTTTATTTGGAGGAACAYAGCTTTAACTTCCCTCT[A/G]CGAAAAAAAATGGAATGTACACACTTCCAACTAATAATCTGTGGTTATTAAGCACCACAAAGAATCAGATCATGGATGATGATCTTRGAATCAGCTTAAA
37192	[T/C]	C01	11746589	TAAATAGATAGAAAGTCTCTGCTTTGCTTTTTTTGGAAATCAGCTTTTTTGACTGCTACWATGTAAGAAAATCATCCTTGGATTTCGTTTCCATTTCCTTTTGTGGAAGACTTGAGACTTTCTRTCCATTGACATGACTTTATTTACGTA[A/G]CAGCGGGAAGTTAACATGTTTAGCACCCTTTGCTAAATAGGGCACAAATCCTTTTAGGTTACACTGTTACRGTTATGAACAGATTTGCCAATGTGTAGTAACTTGTAAGCTTATGTGGGTAATCTTATTCTATTTGCTGCAATCTTAAGA
39096	[T/C]	C01	7529799	TTTACAGATTCCAAACAAATGWATAAGGCTTACAAAAACTCACCAACCAAGCCAAGAAAATAGCAACTCCATTAATAAGATAAGCTCTAGACCGCTTCAA[A/G]CCAGCAGTGTCAAGGTACCATCTAAGATTGATAGATGGTGTAGTCACTTCAGATATTAAAACCATGTATGTGTAATGCTGAGCCTCTCCTGAGAACAGAG
44231	[G/C]	C01	34701303	ATGAAAGAAAAAACTCGGGCTAAGAAGATGAAGATGTGGCTGAAGCTAAGTGAAAAGGAACATCTCAATGACCAGAGCAACGAGTTGTTYCAACAGTTGA[C/G]CTACGAATTATTTGGAAAATAATTGTAGTCACAAGTGGTTTCTGCATCATCCCACTCCATGCTTGTCTGCACCATGTCACTTCATGCTTTTGTAATGTTT
46952	[A/G]	C01	25343230	GATGGGACCACATGTCAAGTAGCCTTAGAAGATGAGAGCACCAGATACATTCTAGAACCA[A/G]AACCGTGGTGCGAATTTCATAATGACCACGCCCATAAGACCGAGTTAAGGTTCCATTAAT
48156	[A/C]	C01	15857427	TAAGTGCCGTGTATCTCTCGACGAACCCTGTAAAGCACCAGCGGACAAAACATGTTGAACTTGACATACATTTTGTCCGAGAGAAAGTTGCACTTGGACAAGTACGGGTCTTACATGTCCCGTCTTCGATGCAGTATGCCGATATCTTCA[A/C]AAAAGGACTCCCATTGCCACTCTTCCTCGAGTTCAAGTCCAGTCTGAGCGTACGTGAACCTCCCGCTCGGACTGAGGGGGTGTGTTAGAACATATATATAGACATACGAATATACCCTTGTATAGGATTAGGGTTTACTATGTAAAGCTA
48171	[A/G]	C01	30305788	AATTAGAGAAAGAGAACTGGGGTGATGATGCTCTTAAACAGGCAAAAAAACAGATGATTAATATATTAAAGGAGACGGTGTTGAAGAAAAGAGCTTCAGGAGAAGAGCTTGGAGAGTTTTTCAAGACGCTACTTGGCGAAATGGAAGGAG[A/G]AGAGGAAAAGATAAGCGTAGAGAGTGCGATTGAGTTCATATTTATTTTCTTTKTGATTGCTAACGAAGCAACACCAAGCGTCCTTGCGGCTACAGTAAAGCTCATAAGCGACAAYCCTAAAGTCATGCAGGAATTAAAGAGAGAGCATGA
49840	[T/C]	C01	4222744	TTCTTGGTGTAACTGTTAAAAAATCTTAAATGAAAWTTTTCTCTCCTGTCCTCATCAATG[A/G]TCCAACCTGTAATTCTCTTATTCATAACTCTCTCCATCATTTTCCTCTTACAAAACAAAT
29646	[T/C]	C02	12309497	GACCACTTCAGCGGAAGATGTTATCTCAAAGGCTGTCTCAGWAGYTGCAGAATGGAAAAG[A/G]GCACAACTTACCGAGAAAGATCCTGCAACAGCGGCTTCAACTGTGACCAGTAACTGSACC
30941	[T/C]	C02	22906371	AATTGAACCAATAATATACATAAGTATTAAATATATTTTCACTTTATGATATTTTGCTACATATTATATAGCACATTACTAATACCGCTTAGGATTAGCTCTTTTAAATACAAACAACGAACTTACTTAAATATTGTGAAAAGTTTTAGG[A/G]AAAAACTTATGTTTCTTTGGGGTATAGCGTAAACCAGTAAAGCGCCCATCCCAACCGTTGAGAATACTTTCTTCTGAAATAAATCCCATGCTTTCCTGTACCCCATTCACGAAATTGGCCACATTTTCTTGTATGGCCTGCTCGAAATAC
31106	[T/C]	C02	28325856	GATGTCTCATCTTAACCTTATGTCACATCCTGCTTATGTAGCTTGTCCCAAACTGATAATATTRCTCTTCAAATCCGGGATGAAGTAAACATCGGTCATCTTCCTTGATTCCCCRTTCATATCAGTAAACGAGATTGTTCCTTTACCTCT[A/G]ATATCGATTCGAGAATCATCGCCAAAACGCACCTTTCCTGTAATCGTATTGTCAAGCTCATAAAAATATCTCTTATCTCCCCTCATATGATTACTAGCTTCGTTATCAAGGTACCATATGTATTCTCCTCCTGTGTTTGTCTCATATWTT
33699	[A/G]	C02	32607016	CCCCTTTTGGCTGGTGGTGGTTTTGGTAGGCTTGAGTCCTTTGAACTGGTTTAGGATGTTCCAGTCACGAGCTGAGACCATTCCGATGAAAAGGAATGCGAGTGTTAGCGAGAGCACCAAGGATTTAGCCATACTGTCGATGATGGAATC[A/G]AAAGATGAAGAAGATTACTTGTGTTTGGAGATCTCTCTGTAATATGGTAATGTGTATAAATAGATGTAGAAGTATAGATGTCAACATTACAAGAAAAAAAGAAGTTGATAATTGTTTTTAGATATAGCACTGATTTGTCTTAAGTGATGT
33722	[T/C]	C02	32297956	TGATCAATTTTTATGCTTCTAGAATTTTCTTTTTCTCTTTTACTGACTGATGTTCTGATAACAGAAACATTGAATGTGTAGGCAACCAAAATGAATATTGGCATAAGAGAATGATGTCCCACAAAATTTAACTAAACAAAACCTTCTCTA[A/G]AATCACCGGAAACCTGAATCACAGGCATGACTGAAAGAAGGAGCCATTCTTCTTATTCTTCTTATTCTTCCACATGATTCTTTTTTTTTCAGCCTAATGATATTTTTTACATATTGAAGGTGAGACAGRCCGTGATAACTTCTTGAATCC
40919	[T/G]	C02	31521954	AGTGGGTKGTCTCGCACTCAGCGCTTTGTTAAAGTCATTTAGCTTMACTKTGGAGGTATTTYGGCTAGTTWGTGTTGAAAGTTTGAACTTGTTGGAAAAC[A/C]AATATCCATCTCGTCTCTGCGCTTGTTGAACCATGTACCACTGAAGTCTCTCATTGCTTCATCCCCTGTGTGCCMTTTTTCCTTCWTTGTTGTAKTTGTG
41410	[A/C]	C02	26960336	TAAAATCAACTAAGTTTATAATCATAAACATGTAACACTTTCACTAAAAGTATTTTTCGG[A/C]AGTCTTCTCAGAAGACTTAAATTTCAAACGGAAAATTAAAATATAAGCGGAAAACATAYG
41439	[A/G]	C02	26991241	TCCATCGTCAAAGATAAGATCCTACTTCCTAGGGGTTCGATATTTTATCTTTTGGACGATTTGTCTATTTACAATACTGGTGATCAGTGACGTAATTAACTAAGCTCACTTGTTTCCTTTTTTTCTTCTATATAATGCGATGGCTACTTT[A/G]ATCTATCTCACTAAAGAAACAAAAAACAACACATGGAGCCAAAAAATTTCTTCCGTTTGATTTTTCTCATAGTCACCGCCGGTTTCATCATCTCTTTCACTTCCACTAACTTCCCCYACGCGCCGTCGTCTACCACGGGGCTTCTTGACT
7948	[T/G]	C03	9403624	AAGTTTTATTAACCAATTTAAAAACACTGTTCAYTTCCTATTTTGTTTCAGCAATGGCAGTTTCCAAAACCAAATTWAAAAAAAAAAAAAAAARARAGAG[A/C]ACAAAAAGATAGAACATTTCCAAGCCCTCCTTCCAAAAAAATTAACAAAAAGGGCAGGGAATCATTTGAGATTGTTAGAAACCAGGATTGNNNTGATGAT
24406	[A/C]	C03	52357539	CTTTTCCCTTAATGGTCAACCCCTTGGTGCTCAAAGTAAATAATAGTCAGTCTAGTCTAC[A/C]CAGSTGGAGAATCATTGATTTTACTGCTTTGGTGTTCAGTCCTTCCTTGCTACGAACAAC
27904	[T/G]	C03	12839150	GGACCAAGCAAAAATGGATATATCTCCATGCAGAATTACAAAACAGTGAGTTACTTCTGTCTTCAGTGATTCCATTCCATCTATCACCWTTTGGGATYTT[A/C]TATGATTTTTTGATGTTTTTCATACAAATCTCAGGCAATTTTAAAGAGCGCAACAGATGCTATGAAGGATTCAAGAGTCATAGATTTTGTTCACATGGTA
29836	[T/C]	C03	51969206	GCTTGCCGAACTGAACCGAACTCTGGTCWTTATTTTACTTGCCGTCTCTAGCTATTTATT[A/G]CAATTTGACTGGAGTTGTGATGAATAAAGAAGAACAACAATTCTTATGGTCCCCATCKAA
49595	[A/T]	C03	40964792	GTAGAGGAAACAGACGACGTGCCATTAACCGAAGGAGATCAGACMCRACATCTCAAGATCGGTTCCAAGCTAACCGAAGGATTGAGAAGAAGACTGATAG[A/T]CTTCCTCAGGTCCGGAGGTCATCATGCACAAGCTGCAGGTGGACCCCCTACATCAACCCGTCAGGCAAAAGAGACGGAAGTTTGCCCCCGAGAGAGACGC
50423	[T/G]	C03	42682428	TGGTTGAAGAGGTTGAGGATATAAAGTCACTGATAAGTGGCATGAA[A/C]AAAGACATCTCGGAATTCAGACTTAACGTTGATCGGTTAGAGAAAGAGATTGAAGTAATGAAGACGGCGYCTGAGGGAMAAGGAGAAGAATRTATGAGTC
8403	[T/G]	C04	37955630	AATGCTAAATTTGCATCTAATAGTAAAAACTTAACTTTGATGTGTTTGCTTACTAGCTCCTTTGTCTCAGGGCGTGCATGGTATAGAGTTCAAGGTTCATCTTTTTATTTCATAAGTAAGTTTTATTTGTGGTTTCATGCACTTAAAACA[A/C]AAAACCAGCTTGATAATACACAAAATCAGTTTTGGTTATCTCTTTTGTTGAAGTGATTGCTTTTTGTCATCTTTTGTTNNNNNNNNNTTTTTTTATGTGTGTGCCCTTTCAGTTTGGTCGGATAATAACTGAGGTTGGAAAGATGCTTGA
8444	[T/G]	C04	38906148	CTATCGTTTTAGCACCGGGTGACTTTTRGGATCRCCGTGGGCTAACCTAGTMTCTCAMAC[A/C]AATTGACTTTTGGAATTGTCCTGGGCTAACCTGGTCTCACACCAATTGACTTATTGAATT
8970	[T/C]	C04	44583867	CATAAGTGAATTGACCAAAGGTCATTAGCTCAACTGGAAAAGACTCTTCGAGTGACCSTTGGGACAAAACTAATATTACATGTTGTAGTTTCGGGTCTAG[A/G]GGATTACAGGTTTCGGCCGAACCTCATTGTATTAAAAAAAACAGAAGTGAACAAAAGACAATACCAAAGTTTACCATTGAAACCAAAGAAGGCAAATGTT
26283	[T/C]	C04	36655672	GATACATTATCARTTAAATTAGAAAGTCTCATTTAATAAATGGTTTAAATCCGTATATTA[A/G]ACAGTTAAGTAAATGAACCATTATCAACTGATAAACCATTAAACCAATAAATGGTTTAAA
33176	[A/C]	C04	16607763	AAAGATGAGTGAGAGAAAGTGATTGGCATCAGGGATGAAACCTAAACTTCTTCTCCATCA[A/C]WGCTTTATCAATTTAATARGAGATAACATTCATGGAGAGAACAAACAGATAGGGCGAAAG
33276	[A/C]	C04	16428717	CAATTTCAAAAGTTAAACCTTGATGAGTTTCAGGAATTGGATCATTAAGCAGGTCCGTCC[A/C]TTTTATAAGGCATGTGAGGCATTTGCTTCAAACCAAAAAATACATCTCAAATTAAAGGGC
33323	[T/C]	C04	16309338	AATATAAAATAAAAGGATAACATCAAAAGAAAAAAAAGCGAAACGATGTAGTTTTGGTTGGCCGATTCATCAAGCCAGACCATATGTGTKTGTGAGTCTA[A/G]AAACAAAACCCGAAGCTCAAGCAAAACAAAACATTGGCTTTCCGGAAATCTGAGATCTTACTGTAGCAGCTGAAGAAGGAACACTCAGAGAGGATGAGCG
33387	[T/G]	C04	42446998	TCATGTAAGTTTTTGCTCTTATCTTTTATTACTCATGAGAGTAAGTTCAGTGGTTTGGCTCTGATAGAAATTTCTAGGAAAGATAAGAGTGTAGCCTTTC[A/C]AAGGAACCAGTGAAAAGTTTAGGGGCTGCAACCACAGCCTCATACGTTGATTTTAACATATGAGAGCACATATGCAAAATCTAGCAAAAACTTGTATAAG
39277	[T/G]	C04	9129425	GAAAAAGTTGGTGATTTGTACCAAAAAGAAACGTATAAAATGTTTGGTATATAGTATGTMATTWAAGCCGCCAATATCACTTTCATGATAAACTATATCCATATTATTAAGCAATAATAACAAATCTCTGGGTCTCTATGAAATTAATTC[A/C]ACTTGGACCTCTCTTAAATTCTGTCTAGACATCAAACTGTCTGTTCAGCTATGTTAACCTTTTTTTTTTTTGGTGTAACAGTTGACTTTTTTCATTGGCCTTAAAATCATGTTTGAATTACAAGTGCACGTTAACGTTCACACTGATTAA
39694	[T/C]	C04	31096785	GTATGCATCAATATTTGGATCTATCTATTGAATGTGCATTTCATGAAACTGASTGTTATA[A/G]ATTAATCACAGTGTAAACTGATTGTTAAGGTGTGAGAGAGGCTTTCTTTCTGTGTATGCW
42140	[A/G]	C04	14154413	AGAMATCAGCGAGCTCATCAAATTCTCATCGCTCTCCTGAGACTCAAAGACCAGAGTAATGTGTATAAACGCATTGACTCACAGTCTTAACTTGCTTTGA[A/G]TTGGTAGATAGTTTACCTTATGTTCAAGTAAAACAACAAGCATTTGATTAGCRATGGTACTTCBCAAATGCTTGCTTCGGGCATCAACMCCTGCKACGGM
42161	[T/G]	C04	14356066	ATGATACCACTTTTATATCCTGATAAGAAGAGACACATATCACACAYTTYGGTATCAGTACAATRWCATGGAAGAAAGAAAAAGGGGACAGTGTGAAAAC[A/C]AACCTTTCAAATCAACACTAGTAGAATAAGCACCATAGCCACCTTTAGCACAATCAGCAGAAGGAAGTGCGCTGAGGAACCAAGGAAGTTTCTCTTTGAA
42895	[T/G]	C04	27480077	AAACCCTTAACCTCATGTTGATAAAATCGGCCACTTAAATGTTTAAAACCCTAAATCTCGTTTTAAATTCCTAAAGGCCTTGAAACCTTAAATCTCATATTGCTTAAAATTTGAATGATTGATTTGAGGTTTAGGATTGATTACATATTG[A/C]ATGAGAGTTAGGTTGCTAGATTATTTGATTCTGAAACTCTAAATCCTAGCCGCATATTACMAGCCTTGAAATTRGTAAAACCCTAATTGATATGCAACTGAATGATAAGATTGAATRCATCTAAATTGATTATCCTTRTTTGCATTATAT
43651	[A/G]	C04	15181215	GGCATGTACGCGTTTTTTATCTTGTRGTGATGTGCAAACGGAAAATAGGGGTGAAATGCGATGATTGCTGACTCCGTATTTTGAGAGGATGATGGACTGGTAGAAGAAAATCTTATCGCGGAGGCGTTCATGCAGGGCTTTTCTGTTGAT[A/G]AGCTCATGAGCGTCGTCGGGCATGTTAGATGCAAAGTCATAGTAATTCTKTGCAGAAGAGCTCTCTGTTATGTGTATTTCTTTTATCRGGTTTCTATTGAGCATATCAGCGAGTGTATTCTTTGTTTCTTTTTAAAATATGGATTCGAAA
43804	[A/G]	C04	15695566	TGATCCTTACTTTAACTTAGACCCTCAAATTTTCATAATAATTTACTTCAAAATTAAGGGGATAAGTTCCTTTTAGAAAAATAAGATACTTGACATGCGCTGCCCAAGAACACAGTATGACTTTATTAGTGCTGGCTAAAAGAAGGAGAT[A/G]AAATTATATATATTCTAAAATGTATATTGATAAAGTGACCAAGCAAATCACCTTATCACAATAGACGTTTAGCTCTTCTATGGTTATCATCTGAATCAACATATCTGGAAATATTGTACGAGAAGCAATCACATAGAATTAAAACCAAAG
46100	[A/G]	C04	43621657	TTTTCACCCCAATAAAACCGAGATCTTCTGCTCTTGTGATGGCAACARTGATATTCGCTTCTGGAACATCAACGCTTCTAATTACATTCGTGCTTCAAAG[A/G]CAAGCCCCCTGTACTCTCGTATGGCTTYTCCAACAATTGAACTATTGTTTTCTGATCTTTTGAATTTTCCAAGCACAGGGGGCTAGCACGCAAGTACGGT
11366	[A/G]	C05	36304967	TGCGAAAGCAATAAAGGGAAAAGAGARGACAATGAGGTGAGGATAAACCATTACCCTCCATTCCTCTATTCTCTCCACGTTCCCTTTCTTATCTCCTTTA[A/G]ATTATCAATCATGTTTCTTTCTTCTTCAAGCAACAATTATTGTTTTATAACAACTCTTATTGTTTCAGATTCAATGCATCATCACTTTCTAGCAAACGAT
35157	[T/G]	C05	35242768	ATAGCGCAGCTACAGCAGCCAGCTGATCAATACCAGAGTCATATAAGAGAAAACAAAATCAGAAGAGATGTTGTTGCTTAAGCAATGGAGAAGCAGTTTCAAAGTCATGTCTTAAGGTAAACCTTCTCTACTGAMASAAYGACAYTATGA[A/C]AAAAGGTTACCTTGGCAACAGCTTTGGGAGGATATTCTCCGTTTAGTCTTGCATCAACGCACTGCTTCACCTTGTCTTCACTCAGTTTAGGAGTTGCCTGAGACACACACAAACGCGTTTTNNNNNNNNNNNNNNNNNNNNNNNNNNNNN
37333	[T/C]	C05	40125110	TCGCTAGAGCYGTTCCTTCTTCTCKGCTYACCYTCCTCTCAGATTCCTGTAAACAACAAC[A/G]ATAAGGTGAAAACCAAGTTCAAGTTGATTTGGTTATAAGTAAGTGTTACTAGTACTACTA
37335	[A/G]	C05	40132442	TATCATGATCATTTTGTGAATTGAAAGGGATAMAAGGAGAAAAAGCAAACAATATAAAGACAATTGCAACATAGATTCTGTGATGCACTAAAGTTGCATACTCTTTTCACGTGAAAGAATCACACCCAAGTTAACTTGAAGGTGATACTC[A/G]TAGAGGACACTAGCACACAATATCTCGAATTCATTACCTCCATATGCTAAATTCATTTCGAAACATAACTAGCTAAAGAAACAAAATATCCAGCTTTAAGGTGATGTGTATAACAAGACTACTAACCTGAAAGTGAGAGCTATTGAGGCA
37338	[T/C]	C05	40211108	CTTGATAAAAAAAAGACTCACCAATGAGAAGAAAATGTGAGAGAAAAAAACTACAAGGCC[A/G]AACTGAATTGTGCCGTAAATCCATACATATTGCTTCTTCACTGCACATTAATGACCAAGA
37369	[T/C]	C05	39839348	TCGACCCATCCTCGGATGTTCCTGCTCCAAGACCTGATGACATTATCCATTTAGTTAACAGATAGTTCCATATGACTAGGAATGAAAGTTTGGATAGAAA[A/G]GGCAAAAACCTTGGTCACCGGGAGATCGGTTTAAAGCCGCAGAGACCTCTTGCCTAACCGAACGCTGCAGCTCAGACTGCATATCCATACAAGTTTCTAA
37408	[A/G]	C05	40336201	AAGGAATTKTCTTTGTTCGTATCAACTTTGCTAATTGTCGGTTTGCTCATTGTTATGGAG[A/G]TCTTAGCYGAGAAAGTAAATACAAAGATAAAAACCATTTGCTTTTGTTGCTCAWTTTTTC
45726	[A/G]	C05	4042723	CTGACTTGCTGCATAGGCAGAAGAGAATTACCTTGATCAATTTAGAATTTTTTGCACTAACCARATTTCCAACTTCCTTTTGCAGYAAACGTTATTTCATCAGCGTCTCCTCGGTGTCCTCACCAAAACACAGGCTGCAGTTTGGTACAG[A/G]ACGCTGATCATAGACTGGACTCGGCGCAGTCTCTGCAGCATAACACCGTCAGTGGCCATGGGCAGAGTACTAATAACAATGACCACTTTGACCCCAAGGCAARCAAAAAAAAAAAACGCTTTTCTCTTTGTTTCTTACTTACGGTCACTG
46514	[T/G]	C05	38489939	TCACTWRCAAAGACAAAACAAAGCGTAAGATAACTTTCATGGAACTCGAGAATTATGAGTTTTGATGTAAGCGAAAGGACAATCACATATCCCCCCCCCM[A/C]AAAAAAAAAAAAAAACTCACCACATAATTAAAATTATCTACCCAAACTATGGCACCAATATGACTTACAGATAGACCTAGTTACCAGCCCCAACCTTGAT
38822	[A/G]	C06	35525816	CAGTCGCCTAGACCGTYTCCCACCCTGRACATCTCTATCTTCAAACCGTTCTGGAGCATTCAAATCARTATCTTTACCCTCTTCTTGAGTACTACYACCAGAGCCAATTCGCTTTGACCGCTTAGCATCAGGAACTAAAGCTACTAACTT[A/G]GATGTCCCACCTTCCACGCATGATTTCTCAATTTTACCAGCAAGTCTCGTGGACCGTCTCCCATCCTGGATACCTTTATCTTCCAACTGTTCAGAAACAATCGAATCTACATCTTTACCCTCTTCTTGAACACTACCACTAGAGCCAATC
45031	[T/G]	C06	33566777	AAAACCCGTGCMTTGTTGARAAAATCWAGAAAATGTGGTTTTTGGCTTTTGCTTGAAAAT[A/C]GGTAGTTAATGACAAAATATGGTTTTCCTATATTTTAGAGAATCCATTTTCTAAAAAAAT
47900	[T/C]	C06	14323745	TCGTTATCCAAGTATGCCTGATAGACTGATTTTGTTTGATAAGTTGATTCTACATAATTTGTTACTTTGTCTCTGCCTATTTGATATTGCAGGAGGCTGAACCATTAGTTAACTATATTTGTTCACTGTTCTGGGTTTTGTAACAAGGTA[A/G]AATATATGTTTGGGTGTTGTGTGACATTTGCAGGGGGACGAAGGTTCAATGACTAGCAAGGCGGTTATTGAAGGTGTCGTTGATTCACCAGCAAATCGAGAAACACGGAAGGTCCGTTTTTAGGTTTCCAAACCTCTCACTTTCTTGTTT
28562	[T/A]	C07	39295051	ATCTGTGTTTCTTGGCCGTCAAGGCAAGCATAACCTAGCCKGTGGCTCGTTAGGGTTTTCATTTGCGAACGCTACTGGTTTTGCTGTTTTATACGGAWYC[A/T]CTGCTGCAATGGAACCCATATGTGGCCAAGCGTTCGGAGCCAAGAACTTTAAGCTTCTCCACAAAACCCTTTTGATGGCGGTGTTCTTGCTTCTCTTGAT
28753	[T/G]	C07	40918425	GGAACAACTTAACTTGGGATGATAACACTACAAGAGAAACTCTTCAGCCTCGTTTCATAGCAGCTGGGAATATACCTACTGGCTCTCTTGGAATGTCTTGCTATCAGAGCTCCAACACAATTGAAGAAGCTTYTCCAATTTCTACTTTAC[A/C]AGAATCTCAGGCCGAAGAGCTTCCTGTAGCTACGATGTAATCATGAACTTACAGAGGTGTGGATAATACTTGGCTCACTTGCAATATCTTGTCACCGGGGCTCCAGCTCAATCTAATAGAGAGATAAGAGGTTTCTCCAGTTTAGATAGA
29256	[T/C]	C07	44476158	CTCTTTAGGAATCTCGAAATGGTCATCGTAAACAGTAGTCCAGTTCTCATACAAAACWCT[A/G]TTTGGTATCAACTGCAAAAGGAAATCACAATAACAATTTTTAGTTATGAACAAAGAAGAA
47605	[T/G]	C07	8399188	CTGGGATGCAAAGGATACATGTTTAGGGTCTTGGGTTTGGAGGAAATTGTAAAGGTTGAAATATTTAGCAAAAAACTTCATACGGATGAACATCAGAGATGGTCGAAATGTGAGGTTCTRGAATGATTTGTGGCATCCGCAGGGTCATAT[A/C]ATTGAACTTACTAGTGAGATTGGTACACAGAATCTTGGTATAGCCAGGGAGGCAAGGGTATGTGAAGTTTTGCGTGATGGTGTGTGGAGATTTCGAAACTGCCGTGACCAGCGTATCAGAGAAGTGATCCAGGTCGTGTCCTCTTTTCCT
52145	[A/T]	C07	30969722	TAAAATAAAAAAACATGTAAAATGATACCACATGTATTCACGATTCTTTAGAAATGTATGAAAGCTCTTCCCACATGTACCACTCTTGCTCTTTTTTTTT[A/T]TTCTTTCTCTTTCTTCTTTTTCAGCTTTTAATATTTTTAAATTTGTTAGAGTGATGAATTTCAACCGGTGCGAGTGCCCTTATTTTTAATAAACATTTTT
18404	[T/G]	C08	20839663	ATGCGGAATTATTAATACAAAAATGCTAGTACTATTTACGTTTTGTAAATACCAATCAGA[A/C]GCATGTAGGGTGAGAGATTTATTGGTTTGCTGTTTTTGGAGTTAGAAAAGCAGAACATAT
29993	[T/G]	C08	32205108	CACCTAACATTAAACGGAGAC[A/C]CAAACCCGAAACGTCCGGCTAAGGGTCCAAAATCAAGCCAATAGAGTTTCGCCACGTCATCAAGACCGTGTCAA
30037	[A/G]	C08	32019296	CAATCMATTTTCCAGAAAGAAGCTAGCTTTGAACCTATGAGAATTCTACACAATCCAGTTTCTGCCTCTTATAGATTCACAGTTGACCAAATCAACTAAG[A/G]GCAACTCAGGACAGAGACCAAGACAAAAAAAAGGTTCTGAATTGATTCTTGAACAACTAAGAACTACTCATGATAAAGACATCGTTCCGACCAAAAGAAA
30488	[T/G]	C08	20888038	TGTTAAGACCAAATATCTTCAATCTTTCTTCAGCTTCTTCAGATAAAAGCCCTCTAGGAGTTGTTCTTAGGTGTTCAAAAACCTCCTCCAGTGGCARTAA[A/C]CCCTGCCAATCTCAAGCGTCAAACCTTTTTTTATTACCACTATGAAGCCAAGTATTAAGAGTAAAAAATTTAAAGGAAACACACATCATACCAAGTCAAC
30489	[T/G]	C08	20887456	CCAGTTGGTATGGAGTTAGAGGAAGATGAGATTCTCCTGCAAGTCGCATTTGGTATTGGCATTATTGAATAAGATCAAACGTCAGTGTCTATGAACACAG[A/C]AGATGGGAATGAGGAAGAGTTAGTTAGTGGGAACAGAGAAGTGTGGTCGAACTAACGGTCACTCCTCTCTCAGAAGTGTGGTTGATGTAACGTAGTAACG
31652	[A/C]	C08	37823149	CCTAAGCGGTGATGATGATTCACGTTCATCGGTTCTGTTGCAGAAGAAGAAAAAATCTAGGGCTCTTTGTTTAGGAGGAAGAGGCATGAGAATACGATAAGTCTGCTTTGATTTGTAACCTTTAGGGTTCTTGATTTATAAGGTAGATTT[A/C]TTTTTATCTTTTCCTTTTTTYYTTTTTAATTAATAAAATCGGTATACCTCAGTTTCCTTATTTATTGGGTATTATCTCTGATATATAATTAATAAGATGTTTATCATAGCTTGCTCCCCAATTAATTTTAAAAAAAACATTGAGTGAGTT
31693	[A/C]	C08	38048655	CCTCATGATGGCCTCATATCCTGTCTTCACTGCCATGGGAATGCGAAGCTCTTTTCCTCTGCCGTCCTGGTATTATCATCAGGTTCTTTAGTGCTGAATT[A/C]NTTTTTTTNTYCCTTYGGGTTCTCATGTTGAACTCTTCGAATTGGCAAATTCATAAGAAATAAATGAATAGTGTCAGTGTGTTGATGAGCATTATGAAAA
35016	[T/C]	C08	9447598	AATCCGGTGTAAATTATAGTTTTTCAGATACTCGGAAATCGAAGACAWGAACGCWTTCGTCATTTCAAAAAAATGCCTATGGTTTTTGATAGTTAGATCC[A/G]TGAAACCTATAGTTATCATACACAAAATATGTTTCTTCCCACATGCCAATGGCCTTTTTTAACTCTCCTCTGTATGTGCAMGTGCGATCACATCCCAYGT
41926	[T/G]	C08	16438368	CTACTGGCTTCTGCAAAATGGTTTTACCATTGGAATCGGTGATACTATTGCTGATTCGCAAACAATGGAGAAAATTAATGAGACTATTTCTTGTGCAAAA[A/C]CCGCCGTGAAAGACCTTATCCGTCAGTTCCAGGAAAAGAAATTGGATCCTGAACCGGGGCGAACTATGACCGAGACGTTTGAGAACAGAGTTAACCAGGT
45685	[A/C]	C08	37694321	AACGACAAGCAATTACCAGTCCAACTCCTTCACCACCAAGSAGCAGAAGGCGAGGACGATAAACGAGAGGAATTGCGGATCCAAATGAAAGCATTGACAG[A/C]TTGGTGAACTCTGMTGACATGGCTGACGAGGGGAAAATATCTGATATTAAACTCATGGATTTAAGGAGGTGTCGCTGTAAACATGGCAACACAACCGGAG
46829	[T/G]	C08	19631438	TAAAGAATTTAAGTTAGCATATATATACTCTCAGG[A/C]AAAAAAAAATAGTTAGGAGGAGTTGAAGTGATGAGGTTGAGCGTTTGCTTAAGACGGCAA
48993	[A/C]	C08	7612606	AATAAAGATCGATGGATGGAAGATGGATGAAGATGGAACCGGTCTTGATGGATGTGTATCACTCTCAATATCGATTAATGGATGGAGATGGATGATGGATGCCACAAATATCTATGGAAGGGATCCTTGATAAGTCAAGTTGCTTTAGAG[A/C]TGTTTCTTACAACACTCTAAAGACTCAGAACAATAGTTATAWGAAAACTAGAAAACWAAATATTTCATAATACTTTCAAGATGGGGGGTGCTTTACAATGATGGACGACTGGAAATTATATAGGCTCTCCTAGGGGACTCTAGACAAGAC
24144	[T/C]	C09	41831166	GCAAACTTGAGCTACCTGTATAAAACMACATTGAAACAAAACCCAAAATKTCACAYGCGA[A/G]CTATACTGATAAGCGTGTGATCATCATAACTCATAAGAATGACGAGAGAGTTACCGGCTG
32426	[A/C]	C09	43965427	CCTTCGWCTTCAGCTGCCCCTTCTCCRTCGACTATAGCCTCGTTCTTGCCTCTTCATTGTTCTGCAGAAGCTGTGAGCCTTCTTGCTGCTGAGTTCAGTG[A/C]TTCAGACATACAGGCWGCTTTCCTCTCCCTTCCAAAGTCCAAAGCCCCCGSACCGGATGGWTMYMCTGCAGAATTTTTCAAGGCAAACTGGAGTGTGGTA
32540	[T/G]	C09	994523	AGATCTTAAAAATTTACCAAATTTTAATCTYATATGGTATTAGTTCATAAAATACATTTTYCAATCATCTTATTTCCAATTTGTTTGAAATTGTAACATCTCCCTTATATAAGTTTTAAAACTAACATTTTTTTTGAAATTGTAACATCT[A/C]CCTTATCTAAGTTTTAAAACTAAGTGTAGTTTCAACTAAACAAGAGGATACACAAGTTCAAAACATAATCAGAATATTACCTAAACAGAAGTGGTTCTAATAGTAGTACGATCCGATTACAAGTACAGGCAAGCAAAATATTACAACCTC
36318	[T/C]	C09	40117533	CTTGAAGAGAATGGGTTTAAGCAAGAAAAGTGAGTATATTTATTTGGTTATACAACYTGA[A/G]TTTATTGTATGGAGCATTACTTTTGGGAGGATAAGTTTGTAGCTTGAGTTCTTCTAATCT
38737	[A/T]	C09	46931937	CAATTAAACATATAGGGTTTACAAGTCAATGTCTCAATAGATGTATTTAAAAACACTTTAAATATATGGTTTTGAAACA[A/T]TRCGATTATAGAGTGAAGATTATCCCTCTTACCCCCACTTTTTTCGTGRCATTTGTTCATATGCACCCTCCTGCAGT
38758	[T/C]	C09	46608012	ATTTTAGGCTTTGAAAACTTATGYTWGTTGGCTTTTTYTTTGTTCKAAGRCCTTAKTGATGGGGTTGGAATGTAATAAAATGTKKACCAGTTCTAAGACC[A/G]CGCTTGAGGGAGATGCAGGTTGGGCATGGGAATAATACTTTGAGTGATTGAAGAAGAAACTGAAAATTGGATTCTTGAGTTATTTTCTTGTTTCTTAGGT
38997	[T/C]	C09	39518746	TAATTACCTCAATAAGATACTGCAGATTTCAAGTCCACTTCACTCCACAAAGAAATAAAC[A/G]ATCAAAAGCTCCAAACTTGAAAGCCAAACTGAACAAAAACGAACCACAAATCAGATCGTC
39358	[A/C]	C09	15755706	ACCAACTTTTCCGGCGAGCAAAGAGAGGATGCTCGGGAARCAAGCYATCTTCTTCCACCAAGGAGATTATCACGCTAAACTCAGAAAGCTCGTCTTAAGAGCTTTCATGCCTGATTCAGTCAGAAACATGGTCCCACACATCGAATCAAT[A/C]GCTCAGGAATCACTCAGTTCCTGGGATGGAACTCAGCTCAACACTTACCAAGARATGAAAACAGTAAGCCCCACACCTATCTTTAAAAACAGAGTATCNNNNNNNNNNACTTTTCTCAGTCTAAAAACAGAGCATCCCCTGTTTTTGCTT
39407	[T/G]	C09	34746573	GTTTCTGAGGTGTTTCCTTTCAAGGAGAAARTGGTTTACTGGTGGTTTGGCCGTGGACATTTTCAATAAGTATTTTTCATTGAATTTTYAGAAGTTAAGA[A/C]GCTTTGCTCGACGGGGGTCTCTGCAGATGTGTTTGGATTCAGTCTGTTTTTTCTTTGGTTAATCTTTTGTGTCCTCTGTATGCARTGGCGRAGCCGAATC
39756	[A/G]	C09	13746357	AGTTATTTCTTTTTATGGTGGTGTATCTACACCTATAAAAAKGTTTGTATTCTTATCGATTTGATAGACAATTAACATTTGATTTTCTTCAGATCTAAGAAGGCTCTGCCTAATTATTTTGTCGTTGGCCTCTGTTTCAATCCCCAATAC[A/G]GCTTAARAATTGTTTGATTGGCAGCGTTAGTACCTAGAATCGTTTGATTGCATTTATATTTTTTGTTCGAATTGATTTGTGGTTTGGAATTGCATAAAAAATAATAACCTTCACTGATATTGACGARATTTTATTGTAAGTTGAGTCCAT
44399	[T/G]	C09	40653338	CATGACAGTGATCATGAAGATACTCCAAAGCBGAACCCACATCTATCGCTACGTTTAGTTTCTCTGGAATTGTCAAAGCTCTMGAGGGATCTTCTGGCTG[A/C]TGCAGCCACGTATCCAGACTTCCTTTCGGCATGAACTCATAGACCAGAGCTCTGAACTCATTWCCTTCWGAATCRAGGCTTGAACAAACCGTTAGCAGTT
47303	[A/G]	C09	44582838	CCACGTGGACAGTGAACATGAGATCCAAAACCGAGACAGCTCTCAGCTTAGACTCCTGAATATCACACTGCGTCGAACCTTCAACGCCCCCCGAAACATC[A/G]AGAAGACGATGACACCCCTCGGGGATRAACCCATCGACGTACAAAGAGAGCCCCGTCTGAAGCTGCCAGAGRCCCTGAAGGCAGACGGAGGCAGCGAGTG
47306	[T/G]	C09	44555029	AAAGAACCTCTCCTACTCATGTCATTTAGCCTGCRAAGCCCACAAAACAAAACGTTACAC[A/C]AGTCTTCCTTCTCTCCTTCTCTCTCTTTCGCTCCCCGTGCTTTCTCTTTAGAGAAACAGT
